# Supplementary material for: FitMultiCell: simulating and parameterizing computational models of multi-scale and multi-cellular processes
Source: Bioinformatics. 2023 Nov 8;39(11):btad674. doi: 10.1093/bioinformatics/btad674 (PMC10666203; doi:10.1093/bioinformatics/btad674)
Supplement: btad674_Supplementary_Data [file btad674_supplementary_data.zip]

Archive with 5 entries (5 files):
- Database_rm.bib
- Database_add.bib
- supplement_review2.tex
- Database.bib
- FitMultiCell_publication_supp_review2.pdf
