# Supplementary material for: FitMultiCell: simulating and parameterizing computational models of multi-scale and multi-cellular processes
Source: Bioinformatics. 2023 Nov 8;39(11):btad674. doi: 10.1093/bioinformatics/btad674 (PMC10666203; doi:10.1093/bioinformatics/btad674)
Supplement: btad674_Supplementary_Data [file btad674_supplementary_data.zip › Database_add.bib]

@ARTICLE {BoutillonEsc2022,
title = {Guidance by followers ensures long-range coordination of cell migration through $\alpha$-catenin mechanoperception},
author = {Boutillon, Arthur and Escot, Sophie and Elouin, Am{\'e}lie and Jahn, Diego and Gonz{\'a}lez-Tirado, Sebasti{\'a}n and Starruß, Jörn and Brusch, Lutz and David, Nicolas B. },
journal = {Developmental Cell},
year = {2022},
volume = {57},
number = {12},
pages = {1529--1544.e5},
doi = {10.1016/j.devcel.2022.05.001},
}

@manual{Starruss2023,
    author = {{Starruß J, et al.}},
    title = {{MorpheusML}},
    organization = {{FAIRsharing.org}},
    year = {2023},
    doi = {10.25504/fairsharing.78b6a6},
}

@Article{Magno2015,
  author   = {Magno, Ramiro and Grieneisen, Verônica A. and Marée, Athanasius F. M.},
  title    = {The biophysical nature of cells: potential cell behaviours revealed by analytical and computational studies of cell surface mechanics},
  journal  = {BMC Biophysics},
  year     = {2015},
  volume   = {8},
  number   = {1},
  month    = may,
  pages    = {8},
  issn     = {2046-1682},
  url      = {https://doi.org/10.1186/s13628-015-0022-x},
  abstract = {The biophysical characteristics of cells determine their shape in isolation and when packed within tissues. Cells can form regular or irregular epithelial structures, round up and form clusters, or deform and attach to substrates. The acquired shape of cells and tissues is a consequence of (i) internal cytoskeletal processes, such as actin polymerisation and cortical myosin contraction, (ii) adhesion molecules within the cell membrane that interact with substrates and neighbouring cells, and (iii) processes that regulate cell volume. Although these processes seem relatively simple, when combined they unleash a rich variety of cellular behaviour that is not readily understandable outside a theoretical framework.},
  file     = {:ada/magno2015_cell_surface_mechanics.pdf:PDF},
  refid    = {Magno2015},
}

@software{keegan2023,
  author       = {Liam Keegan and
                  Petr Andriushchenko and
                  Henry Schreiner},
  title        = {spatial-model-editor/spatial-model-editor: 1.4.0},
  month        = sep,
  year         = 2023,
  publisher    = {Zenodo},
  version      = {1.4.0},
  doi          = {10.5281/zenodo.8316368},
}

@article{JoslynKir2021,
  title={CaliPro: a calibration protocol that utilizes parameter density estimation to explore parameter space and calibrate complex biological models},
  author={Joslyn, Louis R and Kirschner, Denise E and Linderman, Jennifer J},
  journal={Cellular and Molecular Bioengineering},
  volume={14},
  pages={31--47},
  year={2021},
  publisher={Springer}
}
