# Supplementary material for: FitMultiCell: simulating and parameterizing computational models of multi-scale and multi-cellular processes
Source: Bioinformatics. 2023 Nov 8;39(11):btad674. doi: 10.1093/bioinformatics/btad674 (PMC10666203; doi:10.1093/bioinformatics/btad674)
Supplement: btad674_Supplementary_Data [file btad674_supplementary_data.zip › Database.bib]

@Article{Diekstra:2017,
  author        = {Diekstra, Mh and Fritsch, A and Kanefendt, F and Swen, Jj and Moes, Djar and S{\"o}rgel, F and Kinzig, M and Stelzer, C and Schindele, D and Gauler, T and Hauser, S and Houtsma, D and Roessler, M and Moritz, B and Mross, K and Bergmann, L and Oosterwijk, E and Kiemeney, La and Guchelaar, Hj and Jaehde, U},
  date          = {2017},
  journaltitle  = {CPT: Pharmacometrics \& Systems Pharmacology},
  title         = {Population {{Modeling Integrating Pharmacokinetics}}, {{Pharmacodynamics}}, {{Pharmacogenetics}}, and {{Clinical Outcome}} in {{Patients With Sunitinib-Treated Cancer}}},
  doi           = {10.1002/psp4.12210},
  issn          = {2163-8306},
  number        = {9},
  pages         = {604--613},
  url           = {https://onlinelibrary.wiley.com/doi/abs/10.1002/psp4.12210},
  urldate       = {2023-01-09},
  volume        = {6},
  abstract      = {The tyrosine kinase inhibitor sunitinib is used as first-line therapy in patients with metastasized renal cell carcinoma (mRCC), given in fixed-dose regimens despite its high variability in pharmacokinetics (PKs). Interindividual variability of drug exposure may be responsible for differences in response. Therefore, dosing strategies based on pharmacokinetic/pharmacodynamic (PK/PD) models may be useful to optimize treatment. Plasma concentrations of sunitinib, its active metabolite SU12662, and the soluble vascular endothelial growth factor receptors sVEGFR-2 and sVEGFR-3, were measured in 26 patients with mRCC within the EuroTARGET project and 21 patients with metastasized colorectal cancer (mCRC) from the C-II-005 study. Based on these observations, PK/PD models with potential influence of genetic predictors were developed and linked to time-to-event (TTE) models. Baseline sVEGFR-2 levels were associated with clinical outcome in patients with mRCC, whereas active drug PKs seemed to be more predictive in patients with mCRC. The models provide the basis of PK/PD-guided strategies for the individualization of anti-angiogenic therapies.},
  annotation    = {\_eprint: https://onlinelibrary.wiley.com/doi/pdf/10.1002/psp4.12210},
  bdsk-url-1    = {https://onlinelibrary.wiley.com/doi/abs/10.1002/psp4.12210},
  bdsk-url-2    = {https://doi.org/10.1002/psp4.12210},
  date-added    = {2023-02-02 14:47:00 +0100},
  date-modified = {2023-02-02 14:47:00 +0100},
  keywords      = {Amortized NLME, Mixed Effects Model, Pharmacokinetics},
  langid        = {english},
}

@Article{Waldherr:2018,
  author        = {Waldherr, Steffen},
  date          = {2018-10-31},
  journaltitle  = {Journal of The Royal Society Interface},
  title         = {Estimation Methods for Heterogeneous Cell Population Models in Systems Biology},
  doi           = {10.1098/rsif.2018.0530},
  number        = {147},
  pages         = {20180530},
  url           = {https://royalsocietypublishing.org/doi/full/10.1098/rsif.2018.0530},
  urldate       = {2022-11-18},
  volume        = {15},
  abstract      = {Heterogeneity among individual cells is a characteristic and relevant feature of living systems. A range of experimental techniques to investigate this heterogeneity is available, and multiple modelling frameworks have been developed to describe and simulate the dynamics of heterogeneous populations. Measurement data are used to adjust computational models, which results in parameter and state estimation problems. Methods to solve these estimation problems need to take the specific properties of data and models into account. The aim of this review is to give an overview on the state of the art in estimation methods for heterogeneous cell population data and models. The focus is on models based on the population balance equation, but stochastic and individual-based models are also discussed. It starts with a brief discussion of common experimental approaches and types of measurement data that can be obtained in this context. The second part describes computational modelling frameworks for heterogeneous populations and the types of estimation problems occurring for these models. The third part starts with a discussion of observability and identifiability properties, after which the computational methods to solve the various estimation problems are described.},
  bdsk-url-1    = {https://royalsocietypublishing.org/doi/full/10.1098/rsif.2018.0530},
  bdsk-url-2    = {https://doi.org/10.1098/rsif.2018.0530},
  date-added    = {2023-02-02 14:47:00 +0100},
  date-modified = {2023-02-02 14:47:18 +0100},
  keywords      = {Biology, cell ensemble models, density functions, parameter identification, population balance equations, Single-Cell Analysis, state estimation, structured population models},
  publisher     = {{Royal Society}},
}

@article{ShaikhSmi2022,
	abstract = {{Computational models have great potential to accelerate bioscience, bioengineering, and medicine. However, it remains challenging to reproduce and reuse simulations, in part, because the numerous formats and methods for simulating various subsystems and scales remain siloed by different software tools. For example, each tool must be executed through a distinct interface. To help investigators find and use simulation tools, we developed BioSimulators (https://biosimulators.org), a central registry of the capabilities of simulation tools and consistent Python, command-line and containerized interfaces to each version of each tool. The foundation of BioSimulators is standards, such as CellML, SBML, SED-ML and the COMBINE archive format, and validation tools for simulation projects and simulation tools that ensure these standards are used consistently. To help modelers find tools for particular projects, we have also used the registry to develop recommendation services. We anticipate that BioSimulators will help modelers exchange, reproduce, and combine simulations.}},
	author = {Shaikh, Bilal and Smith, Lucian P and Vasilescu, Dan and Marupilla, Gnaneswara and Wilson, Michael and Agmon, Eran and Agnew, Henry and Andrews, Steven S and Anwar, Azraf and Beber, Moritz E and Bergmann, Frank T and Brooks, David and Brusch, Lutz and Calzone, Laurence and Choi, Kiri and Cooper, Joshua and Detloff, John and Drawert, Brian and Dumontier, Michel and Ermentrout, G Bard and Faeder, James R and Freiburger, Andrew P and Fr{\"o}hlich, Fabian and Funahashi, Akira and Garny, Alan and Gennari, John H and Gleeson, Padraig and Goelzer, Anne and Haiman, Zachary and Hasenauer, Jan and Hellerstein, Joseph L and Hermjakob, Henning and Hoops, Stefan and Ison, Jon C and Jahn, Diego and Jakubowski, Henry V and Jordan, Ryann and Kala{\v s}, Mat{\'u}{\v s} and K{\"o}nig, Matthias and Liebermeister, Wolfram and Sheriff, Rahuman S Malik and Mandal, Synchon and McDougal, Robert and Medley, J Kyle and Mendes, Pedro and M{\"u}ller, Robert and Myers, Chris J and Naldi, Aurelien and Nguyen, Tung V N and Nickerson, David P and Olivier, Brett G and Patoliya, Drashti and Paulev{\'e}, Lo{\"\i}c and Petzold, Linda R and Priya, Ankita and Rampadarath, Anand K and Rohwer, Johann M and Saglam, Ali S and Singh, Dilawar and Sinha, Ankur and Snoep, Jacky and Sorby, Hugh and Spangler, Ryan and Starru{\ss}, J{\"o}rn and Thomas, Payton J and van Niekerk, David and Weindl, Daniel and Zhang, Fengkai and Zhukova, Anna and Goldberg, Arthur P and Schaff, James C and Blinov, Michael L and Sauro, Herbert M and Moraru, Ion I and Karr, Jonathan R},
	date-added = {2022-05-08 13:02:32 +0200},
	date-modified = {2022-05-08 13:03:11 +0200},
	doi = {10.1093/nar/gkac331},
	eprint = {https://academic.oup.com/nar/advance-article-pdf/doi/10.1093/nar/gkac331/43614498/gkac331.pdf},
	issn = {0305-1048},
	journal = {Nucleic Acids Research},
	month = {05},
	note = {gkac331},
	title = {{BioSimulators: a central registry of simulation engines and services for recommending specific tools}},
	url = {https://doi.org/10.1093/nar/gkac331},
	year = {2022},
	bdsk-url-1 = {https://doi.org/10.1093/nar/gkac331}}

@article{SchmiesterWei2021,
	author = {Leonard Schmiester and Daniel Weindl and Jan Hasenauer},
	date = {14-07-2021},
	date-added = {2021-07-17 10:17:07 +0200},
	date-modified = {2021-07-17 10:17:53 +0200},
	doi = {10.1093/bioinformatics/btab512},
	journal = {Bioinformatics},
	title = {Efficient gradient-based parameter estimation for dynamic models using qualitative data},
	volume = {btab512},
	year = {2021},
	bdsk-url-1 = {https://doi.org/10.1093/bioinformatics/btab512}}

@article{ElMoselhyMar2012,
	author = {T. A. {El Moselhy} and Y. M. Marzouk},
	date-added = {2021-05-27 00:34:08 +0200},
	date-modified = {2021-05-27 00:35:48 +0200},
	journal = {Journal of Computational Physics},
	keywords = {sampling, optimal maps, optimal transport},
	month = {Oct.},
	number = {23},
	pages = {7815--7850},
	title = {Bayesian inference with optimal maps},
	volume = {231},
	year = {2012}}

@article{MarconBis2021,
	author = {Y. Marcon and T. Bishop and D. Avraam and X. Escriba-Montagut and P. Ryser-Welch and S. Wheater and P. Burton and J. R. Gonz{\'a}lez},
	date-added = {2021-05-27 00:23:51 +0200},
	date-modified = {2021-05-27 00:30:40 +0200},
	doi = {10.1371/journal.pcbi.1008880},
	journal = {{PLoS} Comput. Biol.},
	keywords = {federated learning, meta learning},
	number = {3},
	pages = {e1008880},
	title = {Orchestrating privacy-protected big data analyses of data from different resources with {R} and {DataSHIELD}},
	volume = {17},
	year = {2021},
	bdsk-url-1 = {https://doi.org/10.1371/journal.pcbi.1008880}}

@article{SmithBer2009,
	author = {Smith, Lucian P. and Bergmann, Frank T. and Chandran, Deepak and Sauro, Herbert M.},
	doi = {10.1093/bioinformatics/btp401},
	eprint = {https://academic.oup.com/bioinformatics/article-pdf/36/2/594/31962762/btz581.pdf},
	journal = {Bioinformatics},
	month = {09},
	number = {18},
	pages = {2452--2454},
	title = {Antimony: a modular model definition language},
	url = {https://doi.org/10.1093/bioinformatics/btp401},
	volume = {25},
	year = {2009},
	bdsk-url-1 = {https://doi.org/10.1093/bioinformatics/btp401}}

@article{ChoiSmi2016,
	author = {Choi, Kiri and Smith, Lucian P and Medley, J Kyle and Sauro, Herbert M},
	journal = {Journal of bioinformatics and computational biology},
	number = {06},
	pages = {1650035},
	publisher = {World Scientific},
	title = {phraSED-ML: A paraphrased, human-readable adaptation of SED-ML},
	volume = {14},
	year = {2016}}

@article{JiaLu2020,
	abstract = {Sudden, large-scale and diffuse human migration can amplify localized outbreaks of disease into widespread epidemics1--4. Rapid and accurate tracking of aggregate population flows may therefore be epidemiologically informative. Here we use 11,478,484 counts of mobile phone data from individuals leaving or transiting through the prefecture of Wuhan between 1 January and 24 January 2020 as they moved to 296 prefectures throughout China. First, we document the efficacy of quarantine in ceasing movement. Second, we show that the distribution of population outflow from Wuhan accurately predicts the relative frequency and geographical distribution of infections with severe acute respiratory syndrome coronavirus 2 (SARS-CoV-2) until 19 February 2020, across all of China. Third, we develop a spatio-temporal `risk source' model that leverages population flow data (which operationalize the risk that emanates from epidemic epicentres) not only to forecast the distribution of confirmed cases, but also to identify regions that have a high risk of transmission at an early stage. Fourth, we use this risk source model to statistically derive the geographical spread of COVID-19 and the growth pattern based on the population outflow from Wuhan; the model yields a benchmark trend and an index for assessing the risk of community transmission of COVID-19 over time for different locations. This approach can be used by policy-makers in any nation with available data to make rapid and accurate risk assessments and to plan the allocation of limited resources ahead of ongoing outbreaks.},
	author = {Jia, Jayson S. and Lu, Xin and Yuan, Yun and Xu, Ge and Jia, Jianmin and Christakis, Nicholas A.},
	day = {29},
	doi = {10.1038/s41586-020-2284-y},
	issn = {1476-4687},
	journal = {Nature},
	month = {Apr},
	title = {Population flow drives spatio-temporal distribution of COVID-19 in China},
	url = {https://doi.org/10.1038/s41586-020-2284-y},
	year = {2020},
	bdsk-url-1 = {https://doi.org/10.1038/s41586-020-2284-y}}

@article{OstaszewskiMaz2020,
	abstract = {Researchers around the world join forces to reconstruct the molecular processes of the virus-host interactions aiming to combat the cause of the ongoing pandemic.},
	author = {Ostaszewski, Marek and Mazein, Alexander and Gillespie, Marc E. and Kuperstein, Inna and Niarakis, Anna and Hermjakob, Henning and Pico, Alexander R. and Willighagen, Egon L. and Evelo, Chris T. and Hasenauer, Jan and Schreiber, Falk and Dr{\"a}ger, Andreas and Demir, Emek and Wolkenhauer, Olaf and Furlong, Laura I. and Barillot, Emmanuel and Dopazo, Joaquin and Orta-Resendiz, Aurelio and Messina, Francesco and Valencia, Alfonso and Funahashi, Akira and Kitano, Hiroaki and Auffray, Charles and Balling, Rudi and Schneider, Reinhard},
	da = {2020/05/05},
	date-added = {2020-05-05 23:31:56 +0200},
	date-modified = {2020-05-05 23:32:28 +0200},
	doi = {10.1038/s41597-020-0477-8},
	id = {Ostaszewski2020},
	isbn = {2052-4463},
	journal = {Scientific Data},
	number = {1},
	pages = {136},
	title = {COVID-19 Disease Map, building a computational repository of SARS-CoV-2 virus-host interaction mechanisms},
	ty = {JOUR},
	url = {https://doi.org/10.1038/s41597-020-0477-8},
	volume = {7},
	year = {2020},
	bdsk-url-1 = {https://doi.org/10.1038/s41597-020-0477-8}}

@article{NishiuraKob2020,
	author = {Nishiura, Hiroshi and Kobayashi, Tetsuro and Miyama, Takeshi and Suzuki, Ayako and Jung, Sung-Mok and Hayashi, Katsuma and Kinoshita, Ryo and Yang, Yichi and Yuan, Baoyin and Akhmetzhanov, Andrei R. and Linton, Natalie M.},
	date = {2020-05},
	doi = {10.1016/j.ijid.2020.03.020},
	issn = {1878-3511},
	journal = {Int J Infect Dis},
	journal-full = {International journal of infectious diseases: {IJID}: official publication of the International Society for Infectious Diseases},
	pages = {154--155},
	title = {Estimation of the asymptomatic ratio of novel coronavirus infections ({COVID}-19)},
	volume = {94},
	year = {2020},
	bdsk-url-1 = {https://doi.org/10.1016/j.ijid.2020.03.020}}

@article{SalimCan2020,
	author = {Salim, Naomie and Chan, Weng Howe and Mansor, Shuhaimi and Bazin, Nor Erne Nazira and Amaran, Safiya and Mohd Faudzi, Ahmad Athif and Zainal, Anazida and Huspi, Sharin Hazlin and Khoo, Eric Jiun Hooi and Shithil, Shaekh Mohammad},
	doi = {10.1101/2020.04.08.20057463},
	elocation-id = {2020.04.08.20057463},
	eprint = {doi: 10.1101/2020.04.08.20057463},
	journal = {medRxiv},
	publisher = {Cold Spring Harbor Laboratory Press},
	title = {COVID-19 epidemic in {Malaysia}: Impact of lock-down on infection dynamics},
	year = {2020},
	bdsk-url-1 = {https://doi.org/10.1101/2020.04.08.20057463}}

@article{BarbarossaFuh2020,
	author = {Barbarossa, Maria Vittoria and Fuhrmann, Jan and Heidecke, Julian and Vinod Varma, Hridya and Castelletti, Noemi and Meinke, Jan H and Krieg, Stefan and Lippert, Thomas},
	doi = {10.1101/2020.04.08.20056630},
	elocation-id = {2020.04.08.20056630},
	eprint = {doi: 10.1101/2020.04.08.20056630},
	journal = {medRxiv},
	publisher = {Cold Spring Harbor Laboratory Press},
	title = {{A first study on the impact of current and future control measures on the spread of COVID-19 in Germany}},
	year = {2020},
	bdsk-url-1 = {https://doi.org/10.1101/2020.04.08.20056630}}

@article{MaierBro2020,
	author = {Maier, Benjamin F and Brockmann, Dirk},
	doi = {10.1126/science.abb4557},
	eprint = {doi: 10.1126/science.abb4557},
	journal = {Science},
	journal-full = {Science (New York, N.Y.)},
	publisher = {American Association for the Advancement of Science},
	title = {{Effective containment explains subexponential growth in recent confirmed COVID-19 cases in China}},
	year = {2020},
	bdsk-url-1 = {https://doi.org/10.1126/science.abb4557}}

@article{WuLeu2020,
	author = {Wu, Joseph T and Leung, Kathy and Bushman, Mary and Kishore, Nishant and Niehus, Rene and de Salazar, Pablo M and Cowling, Benjamin J and Lipsitch, Marc and Leung, Gabriel M},
	doi = {10.1038/s41591-020-0822-7},
	issue = {4},
	journal = {Nat Med},
	journal-full = {Nature Medicine},
	pages = {506-510},
	publisher = {Nature Publishing Group},
	title = {{Estimating clinical severity of COVID-19 from the transmission dynamics in Wuhan, China}},
	volume = {26},
	year = {2020},
	bdsk-url-1 = {https://doi.org/10.1038/s41591-020-0822-7}}

@article{KhailaieMit2020,
	author = {Khailaie, Sahamoddin and Mitra, Tanmay and Bandyopadhyay, Arnab and Schips, Marta and Mascheroni, Pietro and Vanella, Patrizio and Lange, Berit and Binder, Sebastian and Meyer-Hermann, Michael},
	doi = {10.1101/2020.04.04.20053637},
	eprint = {doi: 10.1101/2020.04.04.20053637},
	journal = {medRxiv},
	publisher = {Cold Spring Harbor Laboratory Press},
	title = {{Estimate of the development of the epidemic reproduction number Rt from Coronavirus SARS-CoV-2 case data and implications for political measures based on prognostics}},
	year = {2020},
	bdsk-url-1 = {https://doi.org/10.1101/2020.04.04.20053637}}

@article{LauerGra2020,
	author = {Lauer, Stephen A. and Grantz, Kyra H. and Bi, Qifang and Jones, Forrest K. and Zheng, Qulu and Meredith, Hannah R. and Azman, Andrew S. and Reich, Nicholas G. and Lessler, Justin},
	date = {2020-05-05},
	doi = {10.7326/M20-0504},
	issn = {1539-3704},
	journal = {Ann Intern Med},
	journal-full = {Annals of Internal Medicine},
	keywords = {Adult, Betacoronavirus, China, Coronavirus Infections, {COVID}-19, Female, Humans, Infectious Disease Incubation Period, Male, Middle Aged, Pandemics, Pneumonia, Viral, Retrospective Studies, {SARS}-{CoV}-2},
	number = {9},
	pages = {577--582},
	shorttitle = {The Incubation Period of Coronavirus Disease 2019 ({COVID}-19) From Publicly Reported Confirmed Cases},
	title = {The Incubation Period of Coronavirus Disease 2019 ({COVID}-19) From Publicly Reported Confirmed Cases: Estimation and Application},
	volume = {172},
	year = {2020},
	bdsk-url-1 = {https://doi.org/10.7326/M20-0504}}

@article{ZhouYu2020,
	author = {Zhou, Fei and Yu, Ting and Du, Ronghui and Fan, Guohui and Liu, Ying and Liu, Zhibo and Xiang, Jie and Wang, Yeming and Song, Bin and Gu, Xiaoying and others},
	doi = {10.1016/S0140-6736(20)30566-3},
	issue = {10229},
	journal = {Lancet},
	pages = {1054-1062},
	publisher = {Elsevier},
	title = {{Clinical course and risk factors for mortality of adult inpatients with COVID-19 in Wuhan, China: a retrospective cohort study}},
	volume = {395},
	year = {2020},
	bdsk-url-1 = {https://doi.org/10.1016/S0140-6736(20)30566-3}}

@article{WolfelCor2020,
	author = {W{\"o}lfel, Roman and Corman, Victor M. and Guggemos, Wolfgang and Seilmaier, Michael and Zange, Sabine and M{\"u}ller, Marcel A. and Niemeyer, Daniela and Jones, Terry C. and Vollmar, Patrick and Rothe, Camilla and Hoelscher, Michael and Bleicker, Tobias and Br{\"u}nink, Sebastian and Schneider, Julia and Ehmann, Rosina and Zwirglmaier, Katrin and Drosten, Christian and Wendtner, Clemens},
	date = {2020-05},
	doi = {10.1038/s41586-020-2196-x},
	issn = {1476-4687},
	journal = {Nature},
	number = {7809},
	pages = {465--469},
	title = {Virological assessment of hospitalized patients with {COVID}-2019},
	urldate = {2021-01-18},
	volume = {581},
	year = {2020},
	bdsk-url-1 = {https://doi.org/10.1038/s41586-020-2196-x}}

@misc{MunCoronaStudyPressRelease2020,
	author = {{Bayerisches Staatsministerium f{\"u}r Wissenschaft und Kunst}},
	note = {Accessed: 2020-04-14},
	title = {{Pressemitteilung Nr. 072: Gemeinsam gegen COVID-19: M{\"u}nchner Tropeninstitut beginnt Stichprobenanalyse zur Verbreitung der Corona-Pandemie und zur Wirksamkeit von Gegenma{\ss}nahmen}},
	url = {https://www.stmwk.bayern.de/pressemitteilung/11894/gemeinsam-gegen-covid-19-muenchner-tropeninstitut-beginnt-stichprobenanalyse-zur-verbreitung-der-corona-pandemie-und-zur-wirksamkeit-von-gegenmassnahmen.html},
	bdsk-url-1 = {https://www.stmwk.bayern.de/pressemitteilung/11894/gemeinsam-gegen-covid-19-muenchner-tropeninstitut-beginnt-stichprobenanalyse-zur-verbreitung-der-corona-pandemie-und-zur-wirksamkeit-von-gegenmassnahmen.html}}

@article{WoelfelCor2020,
	abstract = {{\textless}p{\textgreater}Background: In coronavirus disease 2019 (COVID-19), current case definitions presume mainly lower respiratory tract infection. However, cases seen outside the epicenter of the epidemic may differ in their overall clinical appearance due to more sensitive case finding. Methods: We studied viral load courses by RT-PCR in oro- and nasopharyngeal swabs, sputum, stool, blood, and urine in nine hospitalized cases. Infectious virus was detected by cell culture. Active replication was demonstrated by analysis of viral subgenomic replicative intermediates. Serology including neutralization testing was done to characterize immune response. Results: Seven cases had upper respiratory tract disease. Lower respiratory tract symptoms seen in two cases were limited. Clinical sensitivity of RT-PCR on swabs taken on days 1-5 of symptoms was 100\%, with no differences comparing swab and sputum samples taken simultaneously. Average viral load was 6.76x10E5 copies per swab during the first 5 days. Live virus isolates were obtained from swabs during the first week of illness. Proof of active viral replication in upper respiratory tract tissues was obtained by detection of subgenomic viral RNA. Shedding of viral RNA from sputum outlasted the end of symptoms. Seroconversion occurred after about one week. Conclusions: The present study shows that COVID-19 can often present as a common cold-like illness. SARS-CoV-2 can actively replicate in the upper respiratory tract, and is shed for a prolonged time after symptoms end, including in stool. These findings suggest adjustments of current case definitions and re-evaluation of the prospects of outbreak containment.{\textless}/p{\textgreater}},
	author = {Woelfel, Roman and Corman, Victor Max and Guggemos, Wolfgang and Seilmaier, Michael and Zange, Sabine and Mueller, Marcel A. and Niemeyer, Daniela and Vollmar, Patrick and Rothe, Camilla and Hoelscher, Michael and Bleicker, Tobias and Bruenink, Sebastian and Schneider, Julia and Ehmann, Rosina and Zwirglmaier, Katrin and Drosten, Christian and Wendtner, Clemens},
	copyright = {{\copyright} 2020, Posted by Cold Spring Harbor Laboratory. The copyright holder for this pre-print is the author. All rights reserved. The material may not be redistributed, re-used or adapted without the author's permission.},
	doi = {10.1101/2020.03.05.20030502},
	journal = {medRxiv},
	language = {en},
	months = mar,
	note = {Publisher: Cold Spring Harbor Laboratory Press},
	pages = {2020.03.05.20030502},
	title = {Clinical presentation and virological assessment of hospitalized cases of coronavirus disease 2019 in a travel-associated transmission cluster},
	url = {https://www.medrxiv.org/content/10.1101/2020.03.05.20030502v1},
	urldate = {2020-04-24},
	year = {2020},
	bdsk-url-1 = {https://www.medrxiv.org/content/10.1101/2020.03.05.20030502v1},
	bdsk-url-2 = {https://doi.org/10.1101/2020.03.05.20030502}}

@article{MossongHen2008,
	abstract = {Background Mathematical modelling of infectious diseases transmitted by the respiratory or close-contact route (e.g., pandemic influenza) is increasingly being used to determine the impact of possible interventions. Although mixing patterns are known to be crucial determinants for model outcome, researchers often rely on a priori contact assumptions with little or no empirical basis. We conducted a population-based prospective survey of mixing patterns in eight European countries using a common paper-diary methodology. Methods and Findings 7,290 participants recorded characteristics of 97,904 contacts with different individuals during one day, including age, sex, location, duration, frequency, and occurrence of physical contact. We found that mixing patterns and contact characteristics were remarkably similar across different European countries. Contact patterns were highly assortative with age: schoolchildren and young adults in particular tended to mix with people of the same age. Contacts lasting at least one hour or occurring on a daily basis mostly involved physical contact, while short duration and infrequent contacts tended to be nonphysical. Contacts at home, school, or leisure were more likely to be physical than contacts at the workplace or while travelling. Preliminary modelling indicates that 5- to 19-year-olds are expected to suffer the highest incidence during the initial epidemic phase of an emerging infection transmitted through social contacts measured here when the population is completely susceptible. Conclusions To our knowledge, our study provides the first large-scale quantitative approach to contact patterns relevant for infections transmitted by the respiratory or close-contact route, and the results should lead to improved parameterisation of mathematical models used to design control strategies.},
	author = {Mossong, Jo{\"e}l and Hens, Niel and Jit, Mark and Beutels, Philippe and Auranen, Kari and Mikolajczyk, Rafael and Massari, Marco and Salmaso, Stefania and Tomba, Gianpaolo Scalia and Wallinga, Jacco and Heijne, Janneke and Sadkowska-Todys, Malgorzata and Rosinska, Magdalena and Edmunds, W. John},
	doi = {10.1371/journal.pmed.0050074},
	journal = {PLOS Medicine},
	keywords = {Infectious disease epidemiology, Infectious diseases, Age groups, Europe, Infectious disease control, Mathematical models, Respiratory infections, Surveys},
	language = {en},
	month = mar,
	note = {Publisher: Public Library of Science},
	number = {3},
	pages = {e74},
	title = {Social {Contacts} and {Mixing} {Patterns} {Relevant} to the {Spread} of {Infectious} {Diseases}},
	urldate = {2020-04-24},
	volume = {5},
	year = {2008},
	bdsk-url-1 = {https://doi.org/10.1371/journal.pmed.0050074}}

@article{HeSan2020,
	author = {He, Sha and Tang, Sanyi and Rong, Libin},
	doi = {10.3934/mbe.2020153},
	journal = {Math Biosci Eng},
	journal-full = {Mathematical Biosciences and Engineering},
	number = {4},
	pages = {2792--2804},
	title = {{A discrete stochastic model of the COVID-19 outbreak: Forecast and control}},
	volume = {17},
	year = {2020},
	bdsk-url-1 = {https://doi.org/10.3934/mbe.2020153}}

@article{HalloranFerg2006,
	author = {Halloran, M. Elizabeth and Ferguson, Neil M. and Eubank, Stephen and Longini, Ira M. and Cummings, Derek A. T. and Lewis, Bryan and Xu, Shufu and Fraser, Christophe and Vullikanti, Anil and Germann, Timothy C. and Wagener, Diane and Beckman, Richard and Kadau, Kai and Barrett, Chris and Macken, Catherine A. and Burke, Donald S. and Cooley, Philip},
	doi = {10.1073/pnas.0706849105},
	journal = {P Natl Acad Sci},
	journal-full = {Proceedings of the National Academy of Sciences},
	number = {12},
	pages = {4639--4644},
	publisher = {National Acad Sciences},
	title = {Modeling targeted layered containment of an influenza pandemic in the {United States}},
	volume = {105},
	year = {2008},
	bdsk-url-1 = {https://doi.org/10.1073/pnas.0706849105}}

@article{MitraHla2020,
	abstract = {{Recent work has demonstrated the feasibility of using non-numerical, qualitative data to parameterize mathematical models. However, uncertainty quantification (UQ) of such parameterized models has remained challenging because of a lack of a statistical interpretation of the objective functions used in optimization.We formulated likelihood functions suitable for performing Bayesian UQ using qualitative observations of underlying continuous variables or a combination of qualitative and quantitative data. To demonstrate the resulting UQ capabilities, we analyzed a published model for IgE receptor signaling using synthetic qualitative and quantitative datasets. Remarkably, estimates of parameter values derived from the qualitative data were nearly as consistent with the assumed ground-truth parameter values as estimates derived from the lower throughput quantitative data. These results provide further motivation for leveraging qualitative data in biological modeling.The likelihood functions presented here are implemented in a new release of PyBioNetFit, an open-source application for analyzing SBML- and BNGL-formatted models, available online at www.github.com/lanl/PyBNF.Supplementary data are available at Bioinformatics online.}},
	author = {Mitra, Eshan D and Hlavacek, William S},
	doi = {10.1093/bioinformatics/btaa084},
	eprint = {https://academic.oup.com/bioinformatics/advance-article-pdf/doi/10.1093/bioinformatics/btaa084/32445240/btaa084.pdf},
	issn = {1367-4803},
	journal = {Bioinformatics},
	month = {02},
	note = {btaa084},
	title = {{Bayesian Inference Using Qualitative Observations of Underlying Continuous Variables}},
	url = {https://doi.org/10.1093/bioinformatics/btaa084},
	year = {2020},
	bdsk-url-1 = {https://doi.org/10.1093/bioinformatics/btaa084}}

@article{SchmiesterWei2019,
	author = {Schmiester, Leonard and Weindl, Daniel and Hasenauer, Jan},
	date-added = {2020-03-05 09:32:52 +0100},
	date-modified = {2020-03-05 09:35:20 +0100},
	doi = {10.1101/848648v1},
	journal = {BioRxiv},
	month = {Dezember},
	pages = {848648},
	publisher = {Cold Spring Harbor Laboratory},
	title = {Statistical inference of mechanistic models from qualitative data using an efficient optimal scaling approach},
	year = {2019},
	bdsk-url-1 = {https://doi.org/10.1101/848648v1}}

@article{ShiloRos2020,
	abstract = {Health data are increasingly being generated at a massive scale, at various levels of phenotyping and from different types of resources. Concurrent with recent technological advances in both data-generation infrastructure and data-analysis methodologies, there have been many claims that these events will revolutionize healthcare, but such claims are still a matter of debate. Addressing the potential and challenges of big data in healthcare requires an understanding of the characteristics of the data. Here we characterize various properties of medical data, which we refer to as 'axes' of data, describe the considerations and tradeoffs taken when such data are generated, and the types of analyses that may achieve the tasks at hand. We then broadly describe the potential and challenges of using big data in healthcare resources, aiming to contribute to the ongoing discussion of the potential of big data resources to advance the understanding of health and disease.},
	author = {Shilo, Smadar and Rossman, Hagai and Segal, Eran},
	date-added = {2020-02-19 23:10:08 +0100},
	date-modified = {2020-02-19 23:10:49 +0100},
	doi = {10.1038/s41591-019-0727-5},
	journal = {Nat Med},
	journal-full = {Nature Medicine},
	keywords = {big data, healthare, cohort},
	month = {Jan},
	number = {1},
	pages = {29--38},
	pmid = {31932803},
	pst = {ppublish},
	title = {Axes of a revolution: challenges and promises of big data in healthcare},
	volume = {26},
	year = {2020},
	bdsk-url-1 = {https://doi.org/10.1038/s41591-019-0727-5}}

@incollection{StanfordSch2019,
	author = {Stanford, Natalie J and Scharm, Martin and Dobson, Paul D and Golebiewski, Martin and Hucka, Michael and Kothamachu, Varun B and Nickerson, David and Owen, Stuart and Pahle, J{\"u}rgen and Wittig, Ulrike and others},
	booktitle = {Yeast Systems Biology},
	pages = {285--314},
	publisher = {Springer},
	title = {Data management in computational systems biology: exploring standards, tools, databases, and packaging best practices},
	year = {2019}}

@article{LoosHas2020,
	author = {Carolin Loos and Jan Hasenauer},
	date-added = {2020-02-11 21:50:31 +0100},
	date-modified = {2020-02-11 21:53:16 +0100},
	doi = {10.1016/j.jtbi.2019.110118},
	journal = {Journal of Theoretical Biology},
	keywords = {single-cell},
	month = {Mar.},
	number = {110118},
	title = {Robust calibration of hierarchical population models for heterogeneous cell populations},
	volume = {488},
	year = {2020},
	bdsk-file-1 = {YnBsaXN0MDDSAQIDBFxyZWxhdGl2ZVBhdGhZYWxpYXNEYXRhXxAWUGFwZXJzL0xvb3NIYXMyMDIwLnBkZk8RAYAAAAAAAYAAAgAADE1hY2ludG9zaCBIRAAAAAAAAAAAAAAAAAAAAN+voghCRAAB/////w9Mb29zSGFzMjAyMC5wZGYAAAAAAAAAAAAAAAAAAAAAAAAAAAAAAAAAAAAAAAAAAAAAAAAAAAAAAAAAAAAAAAD/////2mjPHAAAAAAAAAAAAAEAAwAACiBjdQAAAAAAAAAAAAAAAAAGUGFwZXJzAAIAQy86VXNlcnM6am9uYXMuYXJydWRhOnNjaWVibzpNTFM6QmlibGlvZ3JhcGh5OlBhcGVyczpMb29zSGFzMjAyMC5wZGYAAA4AIAAPAEwAbwBvAHMASABhAHMAMgAwADIAMAAuAHAAZABmAA8AGgAMAE0AYQBjAGkAbgB0AG8AcwBoACAASABEABIAQVVzZXJzL2pvbmFzLmFycnVkYS9zY2llYm8vTUxTL0JpYmxpb2dyYXBoeS9QYXBlcnMvTG9vc0hhczIwMjAucGRmAAATAAEvAAAVAAIAE///AAAACAANABoAJAA9AAAAAAAAAgEAAAAAAAAABQAAAAAAAAAAAAAAAAAAAcE=}}

@article{KaschekMad2019,
	author = {Kaschek, Daniel and Mader, Wolfgang and Fehling-Kaschek, Mirjam and Rosenblatt, Marcus and Timmer, Jens},
	journal = {J. Stat. Softw.},
	journal-full = {Journal of Statistical Software},
	keywords = {dmod, toolbox, optimization, R-package, ode solver, ODE models},
	number = {10},
	title = {Dynamic Modeling, Parameter Estimation, and Uncertainty Analysis in {R}},
	volume = {88},
	year = {2019}}

@misc{FroehlichWei2019,
	author = {Fr\"ohlich, Fabian and Weindl, Daniel and Stapor, Paul and Sch\"alte, Yannik and Schmiester, Leonard and Paszkowski, Lukasz and Merkt, Simon and Hasenauer, Jan},
	howpublished = {Zenodo},
	keywords = {AMICI, ODE, DAE, sensitivity analysis},
	month = {October},
	note = {https://doi.org/10.5281/zenodo.3478595},
	title = {ICB-DCM/AMICI: AMICI 0.10.13 (Version v0.10.13)},
	year = {2019}}

@inbook{MendesHoo2009,
	author = {Mendes, Pedro and Hoops, Stefan and Sahle, Sven and Gauges, Ralph and Dada, Joseph and Kummer, Ursula},
	chapter = {2},
	date-added = {2019-11-19 19:05:31 +0100},
	date-modified = {2019-11-19 19:08:24 +0100},
	keywords = {stiffness, ODE, COPASI},
	publisher = {Humana Press},
	series = {Part of the Methods in Molecular Biology},
	title = {Computational Modeling of Biochemical Networks Using COPASI},
	year = {2009}}

@article{KollmanLov2005,
	author = {Kollman, Markus and Lovdok, Linda and Bartholom{\'e}, Kilian and Timmer, Jens and Sourjik, Victor},
	date-added = {2019-11-18 21:21:27 +0100},
	date-modified = {2019-11-18 21:25:37 +0100},
	journal = {Nature},
	journal-full = {Nature},
	pages = {504--597},
	title = {Design principles of a bacterial signalling network},
	volume = {438},
	year = {2005}}

@article{ZhaoChe2020,
	author = {Zhao, S and Chen, H},
	doi = {10.1007/s40484-020-0199-0},
	journal = {Quant Biol},
	journal-full = {Quantitative Biology},
	pages = {11--19},
	title = {{Modeling the epidemic dynamics and control of COVID-19 outbreak in China}},
	volume = {8},
	year = {2020},
	bdsk-url-1 = {https://doi.org/10.1007/s40484-020-0199-0}}

@article{LiuMor2021,
	author = {Liu, Y and Morgenstern, C and Kelly, J and Lowe, R and CMMID-COVID-19-Working-Group and Jit, M},
	doi = {10.1186/s12916-020-01872-8},
	journal = {BMC Med},
	journal-full = {BMC Medicine},
	pages = {40},
	title = {{The impact of non-pharmaceutical interventions on SARS-CoV-2 transmission across 130 countries and territories}},
	volume = {19},
	year = {2021},
	bdsk-url-1 = {https://doi.org/10.1186/s12916-020-01872-8}}

@article{MunznerKli2019,
	author = {M{\"u}nzner, Ulrike and Klipp, Edda and Krantz, Marcus},
	date-added = {2019-11-18 21:06:18 +0100},
	date-modified = {2019-11-18 21:08:46 +0100},
	journal = {Nat. Commun.},
	journal-full = {Nature Communications},
	keywords = {cell cycle control, cell cycle, yeast, whole-cell},
	title = {A comprehensive, mechanistically detailed, and executable model of the cell division cycle in Saccharomyces cerevisiae},
	volume = {10},
	year = {2019}}

@article{Lloyd2013,
	author = {Lloyd, Alison C.},
	date-added = {2019-11-18 21:03:05 +0100},
	date-modified = {2019-11-18 21:04:22 +0100},
	journal = {Cell},
	journal-full = {Cell},
	keywords = {cell growth, proliferation},
	number = {6},
	pages = {1194--1205},
	title = {The Regulation of Cell Size},
	volume = {154},
	year = {2013}}

@article{ChakerAid2015,
	author = {Chaker , Zayna and A{\"\i}d, Saba and Berry, Hugues and Holzenberger, Martin},
	date-added = {2019-11-18 20:47:11 +0100},
	date-modified = {2019-11-18 20:50:04 +0100},
	journal = {Aging Cell},
	journal-full = {Aging Cell},
	keywords = {neural stem cells, stem cells, IGF signaling},
	month = {July},
	number = {5},
	pages = {847--856},
	title = {Suppression of IGF‐I signals in neural stem cells enhances neurogenesis and olfactory function during aging},
	volume = {14},
	year = {2015}}

@article{YuanShe2019,
	author = {Yuan, Bo and Shen, Ciyue and Luna, Augustin and Korkut, Anil and Marks, Debora S. and Ingraham, John and Sander, Chris},
	date-added = {2019-11-14 07:32:56 +0100},
	date-modified = {2019-11-14 07:35:20 +0100},
	journal = {bioRxiv},
	month = {August},
	title = {Interpretable Machine Learning for Perturbation Biology},
	volume = {https://doi.org/10.1101/746842},
	year = {2019}}

@book{GloverLag1997,
	author = {Glover, Fred W. and Laguna, Manuel},
	date-added = {2019-11-11 14:05:50 +0100},
	date-modified = {2019-11-11 14:07:57 +0100},
	publisher = {Springer US},
	title = {Tabu Search},
	year = {1997}}

@article{SobottaRau2017,
	author = {Sobotta, Svantje and Raue, Andreas and Huang, Xueyun and Vanlier, Joep and J\"unger, Anja and Bohl, Sebastian and Albrecht, Ute and Hahnel, Maximilian J. and Wolf, Stephanie and Meuller, Nikola S. and {D'Alessandro}, Lorenza A. and Mueller-Bohl, Stephanie and Boehm, Martin E. and Lucarelli, Phillippe and Bonefas, Sandra and Damm, Georg and Seehofer, Daniel and Lehmann, Wolf D. and Rose-John, Stefan and {van der Hoeven}, Frank and Gratz, Norbert and Theis, Fabian J. and Ehlting, Christian and Bode, Johannes G. and Timmer, Jens and Schilling, Marcel and Klingm\"uller, Ursula},
	date-added = {2019-11-07 15:43:20 +0100},
	date-modified = {2019-11-07 15:55:26 +0100},
	journal = {Front. Physiol.},
	journal-full = {Frontiers in Physiology},
	keywords = {IL-6, Hepatocytes, Ruxolitinib},
	month = {October},
	number = {8},
	title = {Model Based Targeting of IL-6-Induced Inflammatory Responses in Cultured Primary Hepatocytes to Improve Application of the JAK Inhibitor Ruxolitinib},
	volume = {9},
	year = {2017}}

@article{LucarelliSch2018,
	author = {Lucarelli, Phillippe and Schilling, Marcel and Kreutz, Clemens and Vlasov, Artyom and Boehm, Martin E. and Iwamoto, Nao and Steiert, Bernhard and Lattermann, Susen and W\"sch, Marvin and Stepath, Markus and Matter, Matthias S. and Heikenw\"alder, Mathias and Hoffmann, Katrin and Deharde, Daniela and Damm, Georg and Seehofer, Daniel and Muciek, Maria and Gretz, Norbert Lehmann, Wolf D. and Timmer, Jens and Klingm\"uller, Ursula},
	date-added = {2019-11-07 14:25:06 +0100},
	date-modified = {2019-11-07 14:32:32 +0100},
	journal = {Cell Syst.},
	journal-full = {Cell Systems},
	keywords = {liver, Smad, hepatocellular carcinoma},
	number = {1},
	pages = {75--89},
	title = {Resolving the Combinatorial Complexity of Smad Protein Complex Formation and Its Link to Gene Expression},
	volume = {6},
	year = {2018}}

@book{HastieTib2009,
	author = {Hastie, Trevor and Tibshirani, Robert and Friedman, Jerome H.},
	date-added = {2019-11-06 16:42:54 +0100},
	date-modified = {2019-11-06 16:45:43 +0100},
	edition = {2},
	keywords = {AUROC, ROC, statistics},
	publisher = {Springer-Verlag, New York},
	series = {Springer Series in Statistics},
	title = {The Elements of Statistical Learning: data mining, inference, and prediction},
	year = {2005}}

@inproceedings{SeitaPan2018,
	author = {Seita, Daniel and Pan, Xinlei and Chen, Haoyu and Canny, John},
	booktitle = {Proceedings of the Twenty-Seventh International Joint Conference on Artificial Intelligence (IJCAI-18)},
	date-added = {2019-11-06 16:35:08 +0100},
	date-modified = {2019-11-06 16:38:03 +0100},
	publisher = {International Joint Conferences on Artificial Intelligence},
	title = {An Efficient Minibatch Acceptance Test for Metropolis-Hastings},
	year = {2018}}

@article{VillaverdeRai2019,
	author = {Villaverde, Alejandro F. and Raim\'undez-\'Alvarez, Elba and Hasenauer, Jan and Banga, Julio R.},
	date-added = {2019-11-06 16:30:58 +0100},
	date-modified = {2020-03-13 11:32:34 +0100},
	journal = {IFAC-PapersOnLine},
	keywords = {large-scale models, uncertainty analysis, ensemble models, FIM},
	title = {A Comparison of Methods for Quantifying Prediction Uncertainty in Systems Biology},
	year = {2019},
	bdsk-url-1 = {https://doi.org/10.1016/j.ifacol.2019.12.234}}

@misc{MahsereciBal2017,
	author = {Mahsereci, Maren and Balles, Lukas and Lassner, Christoph and Hennig, Philipp},
	date-added = {2019-11-06 16:13:54 +0100},
	date-modified = {2019-11-06 16:15:29 +0100},
	howpublished = {preprint, arXiv:1703.09580 [cs.LG]},
	keywords = {early stopping, overfitting},
	month = {April},
	title = {Early Stopping without a Validation Set},
	year = {2017}}

@inproceedings{DefazioBac2014,
	author = {Defazio, Aaron and Bach, Francis and Lacoste-Julien, Simon},
	booktitle = {Advances in Neural Information Processing Systems (NIPS)},
	date-added = {2019-11-06 16:05:22 +0100},
	date-modified = {2019-11-06 16:09:25 +0100},
	editor = {Ghahramani, Z. and Welling, M. and Cortes, C. and Lawrence, N. D. and Weinberger, K. Q.},
	pages = {1646--1654},
	title = {SAGA: A fast incremental gradient method with support for non-strongly convex composite objectives},
	volume = {27},
	year = {2014}}

@article{SchmitLeR2017,
	author = {Schmidt, Mark and Le~Roux, Nicolas and Bach, Francis},
	date-added = {2019-11-06 15:58:49 +0100},
	date-modified = {2019-11-06 16:04:02 +0100},
	journal = {Math. Program. Ser. A},
	journal-full = {Mathematical Programming Series A},
	keywords = {variance reduction, stochastic gradient descent, mini batch optimization, SAG},
	pages = {83--112},
	title = {Minimizing finite sums with the stochastic average gradient},
	volume = {162},
	year = {2017}}

@misc{LeiJor2019,
	author = {Lei, Lihua and Jordan, Michael I.},
	date-added = {2019-11-06 15:53:42 +0100},
	date-modified = {2019-11-06 15:56:09 +0100},
	howpublished = {preprint, arXiv:1904.04480v2 [math.OC]},
	keywords = {stochastic gradient descent, mini batch optimization, variance reduction},
	month = {April},
	title = {On the Adaptivity of Stochastic Gradient-Based Optimization},
	year = {2019}}

@inproceedings{KingmaBa2015,
	author = {Kingma, D. P. and Ba, L. J.},
	booktitle = {International Conference on Learning Representations (ICLR) 2015 - accepted papers},
	date-added = {2019-11-04 10:10:51 +0100},
	date-modified = {2019-11-04 10:13:31 +0100},
	publisher = {Ithaca},
	title = {Adam: A Method for Stochastic Optimization},
	year = {2015}}

@misc{TielemannHin2012,
	author = {Tieleman, T. and Hinton, G.},
	date-added = {2019-11-04 10:07:13 +0100},
	date-modified = {2019-11-04 10:08:14 +0100},
	howpublished = {COURSERA: Neural Networks for Machine Learning},
	keywords = {RMSProp, mini batch optimization},
	title = {Lecture 6.5 -- RmsProp: Divide the gradient by a running average of its recent magnitude},
	year = {2012}}

@article{JanowczykMad2016,
	author = {Janowczyk, Andrew and Madabhushi, Anant},
	date-added = {2019-11-02 09:34:33 +0100},
	date-modified = {2019-11-02 09:37:26 +0100},
	journal = {J. Pathol. Inf.},
	journal-full = {Journal of Pathology Informatics},
	number = {29},
	title = {Deep learning for digital pathology image analysis: A comprehensive tutorial with selected use cases},
	volume = {7},
	year = {2016}}

@inbook{LeCunBot2002,
	author = {LeCun, Yann and Bottou, L{\'e}on and Orr, Genevieve B. and M{\"u}ller, Klaus-Robert},
	chapter = {Efficient BackProp},
	date-added = {2019-11-02 09:09:31 +0100},
	date-modified = {2019-11-02 09:15:32 +0100},
	editor = {Orr, Genevieve B. and M{\"u}ller, Klaus-Robert},
	pages = {9--50},
	publisher = {Springer Berlin Heidelberg},
	series = {Lecture Notes in Computer Science},
	title = {Neural Networks: Tricks of the Trade},
	volume = {1524},
	year = {2002}}

@article{LeCunBot1998,
	author = {LeCun, Yann and Bottou, L{\'e}on and Bengio, Yoshua and Haffner, Patrick},
	date-added = {2019-11-02 08:57:00 +0100},
	date-modified = {2019-11-02 09:00:02 +0100},
	journal = {P. {IEEE}},
	journal-full = {Proceedings of the {IEEE}},
	number = {11},
	pages = {2278--2323},
	title = {Gradient-􏰐Based Learning Applied to Document Recognition},
	volume = {86},
	year = {1998}}

@article{WilsonMar2003,
	author = {Wilson, D. R. and Martinez, Tony R.},
	date-added = {2019-11-02 08:34:08 +0100},
	date-modified = {2019-11-02 08:35:57 +0100},
	journal = {Neural Networks},
	journal-full = {Neural Networks},
	month = {April},
	pages = {1429--1451},
	title = {The general inefficiency of batch training for gradient descent learning},
	volume = {16},
	year = {2003}}

@article{RobbinsMon1951,
	author = {Robbins, Herbert and Monroe, Sutton},
	date-added = {2019-11-02 08:21:22 +0100},
	date-modified = {2019-11-02 08:23:22 +0100},
	journal = {Ann. Math. Stat.},
	journal-full = {Annals of Mathematical Statistics},
	keywords = {stochastic gradient descent},
	number = {3},
	pages = {400--407},
	title = {A stoachstic approximation method},
	volume = {22},
	year = {1951}}

@phdthesis{Sutskever2013,
	author = {Sutskever, Ilya},
	date-added = {2019-10-25 19:49:57 +0200},
	date-modified = {2019-10-25 19:51:31 +0200},
	school = {University of Toronto, Department of Computer Science},
	title = {Training recurrent neural networks},
	year = {2013}}

@misc{Tensorflow2015,
	author = {Mart\'{\i}n~Abadi and Ashish~Agarwal and Paul~Barham and Eugene~Brevdo and Zhifeng~Chen and Craig~Citro and Greg~S.~Corrado and Andy~Davis and Jeffrey~Dean and Matthieu~Devin and Sanjay~Ghemawat and Ian~Goodfellow and Andrew~Harp and Geoffrey~Irving and Michael~Isard and Yangqing Jia and Rafal~Jozefowicz and Lukasz~Kaiser and Manjunath~Kudlur and Josh~Levenberg and Dandelion~Man\'{e} and Rajat~Monga and Sherry~Moore and Derek~Murray and Chris~Olah and Mike~Schuster and Jonathon~Shlens and Benoit~Steiner and Ilya~Sutskever and Kunal~Talwar and Paul~Tucker and Vincent~Vanhoucke and Vijay~Vasudevan and Fernanda~Vi\'{e}gas and Oriol~Vinyals and Pete~Warden and Martin~Wattenberg and Martin~Wicke and Yuan~Yu and Xiaoqiang~Zheng},
	note = {Software available from tensorflow.org},
	title = {{TensorFlow}: Large-Scale Machine Learning on Heterogeneous Systems},
	url = {https://www.tensorflow.org/},
	year = {2015},
	bdsk-url-1 = {https://www.tensorflow.org/}}

@inproceedings{Martens2010,
	author = {Martens, James},
	booktitle = {Proceedings of the 27th International Conference on Machine Learning},
	date-added = {2019-10-25 19:31:07 +0200},
	date-modified = {2019-10-25 19:34:27 +0200},
	pages = {735--742},
	title = {Deep learning via Hessian-free optimization},
	year = {2010}}

@misc{Ruder2016,
	author = {Ruder, Sebastian},
	date-added = {2019-10-25 19:16:10 +0200},
	date-modified = {2019-10-25 19:18:26 +0200},
	howpublished = {arXiv:1609.04747},
	keywords = {stochastic gradient descent, mini batch optimization, deep learning, neural nets},
	title = {An overview of gradient descent optimisation algorithms}}

@article{RumelhartHin1986,
	abstract = {We describe a new learning procedure, back-propagation, for networks of neurone-like units. The procedure repeatedly adjusts the weights of the connections in the network so as to minimize a measure of the difference between the actual output vector of the net and the desired output vector. As a result of the weight adjustments, internal `hidden'units which are not part of the input or output come to represent important features of the task domain, and the regularities in the task are captured by the interactions of these units. The ability to create useful new features distinguishes back-propagation from earlier, simpler methods such as the perceptron-convergence procedure1.},
	author = {Rumelhart, David E. and Hinton, Geoffrey E. and Williams, Ronald J.},
	date-added = {2019-10-25 18:34:26 +0200},
	date-modified = {2019-10-25 18:34:26 +0200},
	doi = {10.1038/323533a0},
	journal = {Nature},
	journal-full = {Nature},
	keywords = {Backpropagation, neural nets, stochastic gradient descent},
	number = {6088},
	pages = {533--536},
	title = {Learning representations by back-propagating errors},
	volume = {323},
	year = {1986},
	bdsk-url-1 = {https://doi.org/10.1038/323533a0}}

@book{Goodfellow2016,
	author = {Ian Goodfellow and Yoshua Bengio and Aaron Courville},
	date-added = {2019-10-25 18:09:15 +0200},
	date-modified = {2019-10-25 18:11:02 +0200},
	keywords = {Deep learning, stochastic gradient descent, mini batch optimization, neural nets, CNN, RNN},
	publisher = {MIT Press},
	title = {Deep Learning},
	year = {2016}}

@article{KapferSta2019,
	author = {Kapfer, Eva-Maria and Stapor, Paul and Hasenauer, Jan},
	date-added = {2019-10-25 16:40:29 +0200},
	date-modified = {2020-03-26 17:58:25 +0100},
	journal = {IFAC-PapersOnLine},
	journal-full = {IFAC-PapersOnLine},
	keywords = {large-scale models, optimization, sbml, SED-ML, data integration, simulation, SUNDIALS, FIM},
	month = {Dec.},
	number = {26},
	pages = {58--64},
	title = {Challenges in the calibration of large-scale ordinary differential equation models},
	volume = {52},
	year = {2019},
	bdsk-url-1 = {https://www.biorxiv.org/content/10.1101/690222v1.full},
	bdsk-url-2 = {https://doi.org/10.1101/690222}}

@article{AldridgeBre2006,
	abstract = {Physicochemical modelling of signal transduction links fundamental chemical and physical principles, prior knowledge about regulatory pathways, and experimental data of various types to create powerful tools for formalizing and extending traditional molecular and cellular biology.},
	author = {Aldridge, Bree B. and Burke, John M. and Lauffenburger, Douglas A. and Sorger, Peter K.},
	date-added = {2019-10-25 15:34:42 +0200},
	date-modified = {2019-10-25 15:36:16 +0200},
	doi = {10.1038/ncb1497},
	journal = {Nat. Cell Biol.},
	journal-full = {Nature Cell Biology},
	keywords = {modeling},
	month = {11},
	number = {11},
	pages = {1195--1203},
	title = {Physicochemical modelling of cell signalling pathways},
	volume = {8},
	year = {2006},
	bdsk-url-1 = {https://doi.org/10.1038/ncb1497}}

@article{DuanZho2019,
	abstract = {The recently developed single-cell CRISPR screening techniques, independently termed Perturb-Seq, CRISP-seq, or CROP-seq, combine pooled CRISPR screening with single-cell RNA-seq to investigate functional CRISPR screening in a single-cell granularity. Here, we present MUSIC, an integrated pipeline for model-based understanding of single-cell CRISPR screening data. Comprehensive tests applied to all the publicly available data revealed that MUSIC accurately quantifies and prioritizes the individual gene perturbation effect on cell phenotypes with tolerance for the substantial noise that exists in such data analysis. MUSIC facilitates the single-cell CRISPR screening from three perspectives, i.e., prioritizing the gene perturbation effect as an overall perturbation effect, in a functional topic-specific way, and quantifying the relationships between different perturbations. In summary, MUSIC provides an effective and applicable solution to elucidate perturbation function and biologic circuits by a model-based quantitative analysis of single-cell-based CRISPR screening data.},
	author = {Duan, Bin and Zhou, Chi and Zhu, Chengyu and Yu, Yifei and Li, Gaoyang and Zhang, Shihua and Zhang, Chao and Ye, Xiangyun and Ma, Hanhui and Qu, Shen and Zhang, Zhiyuan and Wang, Ping and Sun, Shuyang and Liu, Qi},
	date-added = {2019-11-16 00:11:17 +0100},
	date-modified = {2019-11-16 12:39:22 +0100},
	doi = {10.1038/s41467-019-10216-x},
	journal = {Nat. Commun.},
	journal-full = {Nature communications},
	mesh = {Clustered Regularly Interspaced Short Palindromic Repeats; Computational Biology; Datasets as Topic; Feasibility Studies; Gene Expression Profiling; Gene Knockdown Techniques; Humans; Jurkat Cells; K562 Cells; Models, Genetic; RNA, Guide; Sequence Analysis, RNA; Single-Cell Analysis},
	month = {05},
	number = {1},
	pages = {2233},
	pmc = {PMC6527552},
	pmid = {31110232},
	pst = {epublish},
	title = {Model-based understanding of single-cell {CRISPR} screening},
	volume = {10},
	year = {2019},
	bdsk-url-1 = {https://doi.org/10.1038/s41467-019-10216-x}}

@article{SchubertKli2018,
	abstract = {Aberrant cell signaling can cause cancer and other diseases and is a focal point of drug research. A common approach is to infer signaling activity of pathways from gene expression. However, mapping gene expression to pathway components disregards the effect of post-translational modifications, and downstream signatures represent very specific experimental conditions. Here we present PROGENy, a method that overcomes both limitations by leveraging a large compendium of publicly available perturbation experiments to yield a common core of Pathway RespOnsive GENes. Unlike pathway mapping methods, PROGENy can (i) recover the effect of known driver mutations, (ii) provide or improve strong markers for drug indications, and (iii) distinguish between oncogenic and tumor suppressor pathways for patient survival. Collectively, these results show that PROGENy accurately infers pathway activity from gene expression in a wide range of conditions.},
	author = {Schubert, Michael and Klinger, Bertram and Kl{\"u}nemann, Martina and Sieber, Anja and Uhlitz, Florian and Sauer, Sascha and Garnett, Mathew J and Bl{\"u}thgen, Nils and Saez-Rodriguez, Julio},
	date-added = {2019-11-16 00:10:05 +0100},
	date-modified = {2019-11-16 12:48:40 +0100},
	doi = {10.1038/s41467-017-02391-6},
	journal = {Nat. Commun.},
	journal-full = {Nature communications},
	mesh = {Cell Line, Tumor; Drug Resistance, Neoplasm; Gene Expression; Genes, Neoplasm; Genomics; HEK293 Cells; Humans; Mutation; Neoplasms},
	month = {Jan.},
	number = {1},
	pages = {20},
	pmc = {PMC5750219},
	pmid = {29295995},
	pst = {epublish},
	title = {Perturbation-response genes reveal signaling footprints in cancer gene expression},
	volume = {9},
	year = {2018},
	bdsk-url-1 = {https://doi.org/10.1038/s41467-017-02391-6}}

@article{ArgelaguetVel2018,
	abstract = {Multi-omics studies promise the improved characterization of biological processes across molecular layers. However, methods for the unsupervised integration of the resulting heterogeneous data sets are lacking. We present Multi-Omics Factor Analysis (MOFA), a computational method for discovering the principal sources of variation in multi-omics data sets. MOFA infers a set of (hidden) factors that capture biological and technical sources of variability. It disentangles axes of heterogeneity that are shared across multiple modalities and those specific to individual data modalities. The learnt factors enable a variety of downstream analyses, including identification of sample subgroups, data imputation and the detection of outlier samples. We applied MOFA to a cohort of 200 patient samples of chronic lymphocytic leukaemia, profiled for somatic mutations, RNA expression, DNA methylation and ex vivo drug responses. MOFA identified major dimensions of disease heterogeneity, including immunoglobulin heavy-chain variable region status, trisomy of chromosome 12 and previously underappreciated drivers, such as response to oxidative stress. In a second application, we used MOFA to analyse single-cell multi-omics data, identifying coordinated transcriptional and epigenetic changes along cell differentiation.},
	author = {Argelaguet, Ricard and Velten, Britta and Arnol, Damien and Dietrich, Sascha and Zenz, Thorsten and Marioni, John C and Buettner, Florian and Huber, Wolfgang and Stegle, Oliver},
	date-added = {2019-11-16 00:09:28 +0100},
	date-modified = {2019-11-16 12:41:16 +0100},
	doi = {10.15252/msb.20178124},
	journal = {Mol. Syst. Biol.},
	journal-full = {Molecular systems biology},
	keywords = {data integration; dimensionality reduction; multi‐omics; personalized medicine; single‐cell omics},
	mesh = {Antineoplastic Agents; Computational Biology; Computer Simulation; Datasets as Topic; Humans; Leukemia, Lymphocytic, Chronic, B-Cell; Models, Statistical; Oxidative Stress; Software; Transcriptome},
	month = {06},
	number = {6},
	pages = {e8124},
	pmc = {PMC6010767},
	pmid = {29925568},
	pst = {epublish},
	title = {Multi-Omics Factor Analysis -- {A} framework for unsupervised integration of multi-omics data sets},
	volume = {14},
	year = {2018},
	bdsk-url-1 = {https://doi.org/10.15252/msb.20178124}}

@article{SandveNek2013,
	author = {Sandve, Geir Kjetil and Nekrutenko, Anton and Taylor, James and Hovig, Eivind},
	date-added = {2019-11-16 00:07:41 +0100},
	date-modified = {2019-11-16 00:07:51 +0100},
	doi = {10.1371/journal.pcbi.1003285},
	journal = {PLoS Comput Biol},
	journal-full = {PLoS computational biology},
	mesh = {Biomedical Research; Computational Biology; Reproducibility of Results},
	month = {Oct},
	number = {10},
	pages = {e1003285},
	pmc = {PMC3812051},
	pmid = {24204232},
	pst = {ppublish},
	title = {Ten simple rules for reproducible computational research},
	volume = {9},
	year = {2013},
	bdsk-url-1 = {https://doi.org/10.1371/journal.pcbi.1003285}}

@article{Slater2014,
	abstract = {As our theories of systems biology grow more sophisticated, the models we use to represent them become larger and more complex. Languages necessarily have the expressivity and flexibility required to represent these models in ways that support high-resolution annotation, and provide for simulation and analysis that are sophisticated enough to allow researchers to master their data in the proper context. These languages also need to facilitate model sharing and collaboration, which is currently best done by using uniform data structures (such as graphs) and language standards. In this brief review, we discuss three of the most recent systems biology modeling languages to appear: BEL, PySB and BCML, and examine how they meet these needs.},
	author = {Slater, Ted},
	date-added = {2019-11-16 00:06:21 +0100},
	date-modified = {2019-11-16 12:48:59 +0100},
	doi = {10.1016/j.drudis.2013.12.011},
	journal = {Drug Discov. Today},
	journal-full = {Drug discovery today},
	mesh = {Computer Simulation; Cooperative Behavior; Humans; Models, Biological; Programming Languages; Systems Biology},
	month = {Feb},
	number = {2},
	pages = {193-198},
	pmid = {24444544},
	pst = {ppublish},
	title = {Recent advances in modeling languages for pathway maps and computable biological networks},
	volume = {19},
	year = {2014},
	bdsk-url-1 = {https://doi.org/10.1016/j.drudis.2013.12.011}}

@article{Le-NovereFin2005,
	abstract = {Most of the published quantitative models in biology are lost for the community because they are either not made available or they are insufficiently characterized to allow them to be reused. The lack of a standard description format, lack of stringent reviewing and authors' carelessness are the main causes for incomplete model descriptions. With today's increased interest in detailed biochemical models, it is necessary to define a minimum quality standard for the encoding of those models. We propose a set of rules for curating quantitative models of biological systems. These rules define procedures for encoding and annotating models represented in machine-readable form. We believe their application will enable users to (i) have confidence that curated models are an accurate reflection of their associated reference descriptions, (ii) search collections of curated models with precision, (iii) quickly identify the biological phenomena that a given curated model or model constituent represents and (iv) facilitate model reuse and composition into large subcellular models.},
	author = {Le Nov{\`e}re, Nicolas and Finney, Andrew and Hucka, Michael and Bhalla, Upinder S and Campagne, Fabien and Collado-Vides, Julio and Crampin, Edmund J and Halstead, Matt and Klipp, Edda and Mendes, Pedro and Nielsen, Poul and Sauro, Herbert and Shapiro, Bruce and Snoep, Jacky L and Spence, Hugh D and Wanner, Barry L},
	date-added = {2019-11-16 00:05:35 +0100},
	date-modified = {2019-11-16 12:47:24 +0100},
	doi = {10.1038/nbt1156},
	journal = {Nat. Biotechnol.},
	journal-full = {Nature biotechnology},
	mesh = {Biochemistry; Cell Physiological Phenomena; Databases, Factual; Documentation; Guidelines as Topic; Information Dissemination; Information Storage and Retrieval; Models, Biological; Terminology as Topic},
	month = {Dec},
	number = {12},
	pages = {1509-1515},
	pmid = {16333295},
	pst = {ppublish},
	title = {Minimum information requested in the annotation of biochemical models (MIRIAM)},
	volume = {23},
	year = {2005},
	bdsk-url-1 = {https://doi.org/10.1038/nbt1156}}

@article{ConesaBec2019,
	author = {Conesa, Ana and Beck, Stephan},
	date-added = {2019-11-16 00:03:08 +0100},
	date-modified = {2019-11-16 12:44:05 +0100},
	doi = {10.1038/s41597-019-0258-4},
	journal = {Sci. Data},
	journal-full = {Scientific data},
	month = {10},
	number = {1},
	pages = {251},
	pmc = {PMC6823467},
	pmid = {31672978},
	pst = {epublish},
	title = {Making multi-omics data accessible to researchers},
	volume = {6},
	year = {2019},
	bdsk-url-1 = {https://doi.org/10.1038/s41597-019-0258-4}}

@article{BauchAda2011,
	abstract = {BACKGROUND: Modern data generation techniques used in distributed systems biology research projects often create datasets of enormous size and diversity. We argue that in order to overcome the challenge of managing those large quantitative datasets and maximise the biological information extracted from them, a sound information system is required. Ease of integration with data analysis pipelines and other computational tools is a key requirement for it.
RESULTS: We have developed openBIS, an open source software framework for constructing user-friendly, scalable and powerful information systems for data and metadata acquired in biological experiments. openBIS enables users to collect, integrate, share, publish data and to connect to data processing pipelines. This framework can be extended and has been customized for different data types acquired by a range of technologies.
CONCLUSIONS: openBIS is currently being used by several SystemsX.ch and EU projects applying mass spectrometric measurements of metabolites and proteins, High Content Screening, or Next Generation Sequencing technologies. The attributes that make it interesting to a large research community involved in systems biology projects include versatility, simplicity in deployment, scalability to very large data, flexibility to handle any biological data type and extensibility to the needs of any research domain.},
	author = {Bauch, Angela and Adamczyk, Izabela and Buczek, Piotr and Elmer, Franz-Josef and Enimanev, Kaloyan and Glyzewski, Pawel and Kohler, Manuel and Pylak, Tomasz and Quandt, Andreas and Ramakrishnan, Chandrasekhar and Beisel, Christian and Malmstr{\"o}m, Lars and Aebersold, Ruedi and Rinn, Bernd},
	date-added = {2019-11-16 00:02:00 +0100},
	date-modified = {2019-11-16 12:41:49 +0100},
	doi = {10.1186/1471-2105-12-468},
	journal = {BMC Bioinf.},
	journal-full = {BMC bioinformatics},
	mesh = {Genomics; Information Management; Mass Spectrometry; Metabolomics; Software; Statistics as Topic; Systems Biology},
	month = {Dec},
	pages = {468},
	pmc = {PMC3275639},
	pmid = {22151573},
	pst = {epublish},
	title = {openBIS: a flexible framework for managing and analyzing complex data in biology research},
	volume = {12},
	year = {2011},
	bdsk-url-1 = {https://doi.org/10.1186/1471-2105-12-468}}

@article{WolstencroftOwe2015,
	abstract = {BACKGROUND: Systems biology research typically involves the integration and analysis of heterogeneous data types in order to model and predict biological processes. Researchers therefore require tools and resources to facilitate the sharing and integration of data, and for linking of data to systems biology models. There are a large number of public repositories for storing biological data of a particular type, for example transcriptomics or proteomics, and there are several model repositories. However, this silo-type storage of data and models is not conducive to systems biology investigations. Interdependencies between multiple omics datasets and between datasets and models are essential. Researchers require an environment that will allow the management and sharing of heterogeneous data and models in the context of the experiments which created them.
RESULTS: The SEEK is a suite of tools to support the management, sharing and exploration of data and models in systems biology. The SEEK platform provides an access-controlled, web-based environment for scientists to share and exchange data and models for day-to-day collaboration and for public dissemination. A plug-in architecture allows the linking of experiments, their protocols, data, models and results in a configurable system that is available 'off the shelf'. Tools to run model simulations, plot experimental data and assist with data annotation and standardisation combine to produce a collection of resources that support analysis as well as sharing. Underlying semantic web resources additionally extract and serve SEEK metadata in RDF (Resource Description Format). SEEK RDF enables rich semantic queries, both within SEEK and between related resources in the web of Linked Open Data.
CONCLUSION: The SEEK platform has been adopted by many systems biology consortia across Europe. It is a data management environment that has a low barrier of uptake and provides rich resources for collaboration. This paper provides an update on the functions and features of the SEEK software, and describes the use of the SEEK in the SysMO consortium (Systems biology for Micro-organisms), and the VLN (virtual Liver Network), two large systems biology initiatives with different research aims and different scientific communities.},
	author = {Wolstencroft, Katherine and Owen, Stuart and Krebs, Olga and Nguyen, Quyen and Stanford, Natalie J and Golebiewski, Martin and Weidemann, Andreas and Bittkowski, Meik and An, Lihua and Shockley, David and Snoep, Jacky L and Mueller, Wolfgang and Goble, Carole},
	date-added = {2019-11-16 00:01:26 +0100},
	date-modified = {2019-11-16 12:50:20 +0100},
	doi = {10.1186/s12918-015-0174-y},
	journal = {BMC Syst. Biol.},
	journal-full = {BMC systems biology},
	mesh = {Carbon; Database Management Systems; Internet; Models, Biological; Sulfolobus; Systems Biology; User-Computer Interface},
	month = {Jul},
	pages = {33},
	pmc = {PMC4702362},
	pmid = {26160520},
	pst = {epublish},
	title = {SEEK: a systems biology data and model management platform},
	volume = {9},
	year = {2015},
	bdsk-url-1 = {https://doi.org/10.1186/s12918-015-0174-y}}

@article{WishartFeu2018,
	abstract = {The Human Metabolome Database or HMDB (www.hmdb.ca) is a web-enabled metabolomic database containing comprehensive information about human metabolites along with their biological roles, physiological concentrations, disease associations, chemical reactions, metabolic pathways, and reference spectra. First described in 2007, the HMDB is now considered the standard metabolomic resource for human metabolic studies. Over the past decade the HMDB has continued to grow and evolve in response to emerging needs for metabolomics researchers and continuing changes in web standards. This year's update, HMDB 4.0, represents the most significant upgrade to the database in its history. For instance, the number of fully annotated metabolites has increased by nearly threefold, the number of experimental spectra has grown by almost fourfold and the number of illustrated metabolic pathways has grown by a factor of almost 60. Significant improvements have also been made to the HMDB's chemical taxonomy, chemical ontology, spectral viewing, and spectral/text searching tools. A great deal of brand new data has also been added to HMDB 4.0. This includes large quantities of predicted MS/MS and GC-MS reference spectral data as well as predicted (physiologically feasible) metabolite structures to facilitate novel metabolite identification. Additional information on metabolite-SNP interactions and the influence of drugs on metabolite levels (pharmacometabolomics) has also been added. Many other important improvements in the content, the interface, and the performance of the HMDB website have been made and these should greatly enhance its ease of use and its potential applications in nutrition, biochemistry, clinical chemistry, clinical genetics, medicine, and metabolomics science.},
	author = {Wishart, David S and Feunang, Yannick Djoumbou and Marcu, Ana and Guo, An Chi and Liang, Kevin and V{\'a}zquez-Fresno, Rosa and Sajed, Tanvir and Johnson, Daniel and Li, Carin and Karu, Naama and Sayeeda, Zinat and Lo, Elvis and Assempour, Nazanin and Berjanskii, Mark and Singhal, Sandeep and Arndt, David and Liang, Yonjie and Badran, Hasan and Grant, Jason and Serra-Cayuela, Arnau and Liu, Yifeng and Mandal, Rupa and Neveu, Vanessa and Pon, Allison and Knox, Craig and Wilson, Michael and Manach, Claudine and Scalbert, Augustin},
	date-added = {2019-11-16 00:00:41 +0100},
	date-modified = {2019-11-16 12:49:40 +0100},
	doi = {10.1093/nar/gkx1089},
	journal = {Nucleic Acids Res.},
	journal-full = {Nucleic acids research},
	mesh = {Databases, Chemical; Databases, Factual; Gas Chromatography-Mass Spectrometry; Humans; Metabolic Networks and Pathways; Metabolome; Metabolomics; Nuclear Magnetic Resonance, Biomolecular; Tandem Mass Spectrometry; User-Computer Interface},
	month = {01},
	number = {D1},
	pages = {D608-D617},
	pmc = {PMC5753273},
	pmid = {29140435},
	pst = {ppublish},
	title = {HMDB 4.0: the human metabolome database for 2018},
	volume = {46},
	year = {2018},
	bdsk-url-1 = {https://doi.org/10.1093/nar/gkx1089}}

@article{VizcainoCso2016,
	abstract = {The PRoteomics IDEntifications (PRIDE) database is one of the world-leading data repositories of mass spectrometry (MS)-based proteomics data. Since the beginning of 2014, PRIDE Archive (http://www.ebi.ac.uk/pride/archive/) is the new PRIDE archival system, replacing the original PRIDE database. Here we summarize the developments in PRIDE resources and related tools since the previous update manuscript in the Database Issue in 2013. PRIDE Archive constitutes a complete redevelopment of the original PRIDE, comprising a new storage backend, data submission system and web interface, among other components. PRIDE Archive supports the most-widely used PSI (Proteomics Standards Initiative) data standard formats (mzML and mzIdentML) and implements the data requirements and guidelines of the ProteomeXchange Consortium. The wide adoption of ProteomeXchange within the community has triggered an unprecedented increase in the number of submitted data sets (around 150 data sets per month). We outline some statistics on the current PRIDE Archive data contents. We also report on the status of the PRIDE related stand-alone tools: PRIDE Inspector, PRIDE Converter 2 and the ProteomeXchange submission tool. Finally, we will give a brief update on the resources under development 'PRIDE Cluster' and 'PRIDE Proteomes', which provide a complementary view and quality-scored information of the peptide and protein identification data available in PRIDE Archive.},
	author = {Vizca\'{i}no, Juan Antonio and Csordas, Attila and del-Toro, Noemi and Dianes, Jos\'{e} A and Griss, Johannes and Lavidas, Ilias and Mayer, Gerhard and Perez-Riverol, Yasset and Reisinger, Florian and Ternent, Tobias and Xu, Qing-Wei and Wang, Rui and Hermjakob, Henning},
	date-added = {2019-11-15 23:59:46 +0100},
	date-modified = {2019-11-16 12:49:19 +0100},
	doi = {10.1093/nar/gkv1145},
	journal = {Nucleic Acids Res.},
	journal-full = {Nucleic acids research},
	mesh = {Databases, Protein; Mass Spectrometry; Peptides; Proteins; Proteomics; Software; User-Computer Interface},
	month = {Jan},
	number = {D1},
	pages = {D447-D456},
	pmc = {PMC4702828},
	pmid = {26527722},
	pst = {ppublish},
	title = {2016 update of the PRIDE database and its related tools},
	volume = {44},
	year = {2016},
	bdsk-url-1 = {https://doi.org/10.1093/nar/gkv1145}}

@article{BarrettWil2013,
	abstract = {The Gene Expression Omnibus (GEO, http://www.ncbi.nlm.nih.gov/geo/) is an international public repository for high-throughput microarray and next-generation sequence functional genomic data sets submitted by the research community. The resource supports archiving of raw data, processed data and metadata which are indexed, cross-linked and searchable. All data are freely available for download in a variety of formats. GEO also provides several web-based tools and strategies to assist users to query, analyse and visualize data. This article reports current status and recent database developments, including the release of GEO2R, an R-based web application that helps users analyse GEO data.},
	author = {Barrett, Tanya and Wilhite, Stephen E and Ledoux, Pierre and Evangelista, Carlos and Kim, Irene F and Tomashevsky, Maxim and Marshall, Kimberly A and Phillippy, Katherine H and Sherman, Patti M and Holko, Michelle and Yefanov, Andrey and Lee, Hyeseung and Zhang, Naigong and Robertson, Cynthia L and Serova, Nadezhda and Davis, Sean and Soboleva, Alexandra},
	date-added = {2019-11-15 23:58:46 +0100},
	date-modified = {2019-11-16 12:42:51 +0100},
	doi = {10.1093/nar/gks1193},
	journal = {Nucleic Acids Res.},
	journal-full = {Nucleic acids research},
	mesh = {Databases, Genetic; Gene Expression Profiling; Genomics; High-Throughput Nucleotide Sequencing; Internet; Oligonucleotide Array Sequence Analysis},
	month = {Jan},
	number = {Database issue},
	pages = {D991-D995},
	pmc = {PMC3531084},
	pmid = {23193258},
	pst = {ppublish},
	title = {NCBI GEO: archive for functional genomics data sets--update},
	volume = {41},
	year = {2013},
	bdsk-url-1 = {https://doi.org/10.1093/nar/gks1193}}

@article{WilkinsonDum2016,
	abstract = {There is an urgent need to improve the infrastructure supporting the reuse of scholarly data. A diverse set of stakeholders-representing academia, industry, funding agencies, and scholarly publishers-have come together to design and jointly endorse a concise and measureable set of principles that we refer to as the FAIR Data Principles. The intent is that these may act as a guideline for those wishing to enhance the reusability of their data holdings. Distinct from peer initiatives that focus on the human scholar, the FAIR Principles put specific emphasis on enhancing the ability of machines to automatically find and use the data, in addition to supporting its reuse by individuals. This Comment is the first formal publication of the FAIR Principles, and includes the rationale behind them, and some exemplar implementations in the community.},
	author = {Wilkinson, Mark D and Dumontier, Michel and Aalbersberg, I Jsbrand Jan and Appleton, Gabrielle and Axton, Myles and Baak, Arie and Blomberg, Niklas and Boiten, Jan-Willem and da Silva Santos, Luiz Bonino and Bourne, Philip E and Bouwman, Jildau and Brookes, Anthony J and Clark, Tim and Crosas, Merc{\`e} and Dillo, Ingrid and Dumon, Olivier and Edmunds, Scott and Evelo, Chris T and Finkers, Richard and Gonzalez-Beltran, Alejandra and Gray, Alasdair J G and Groth, Paul and Goble, Carole and Grethe, Jeffrey S and Heringa, Jaap and 't Hoen, Peter A C and Hooft, Rob and Kuhn, Tobias and Kok, Ruben and Kok, Joost and Lusher, Scott J and Martone, Maryann E and Mons, Albert and Packer, Abel L and Persson, Bengt and Rocca-Serra, Philippe and Roos, Marco and van Schaik, Rene and Sansone, Susanna-Assunta and Schultes, Erik and Sengstag, Thierry and Slater, Ted and Strawn, George and Swertz, Morris A and Thompson, Mark and van der Lei, Johan and van Mulligen, Erik and Velterop, Jan and Waagmeester, Andra and Wittenburg, Peter and Wolstencroft, Katherine and Zhao, Jun and Mons, Barend},
	date-added = {2019-11-15 23:57:35 +0100},
	date-modified = {2019-11-15 23:57:46 +0100},
	doi = {10.1038/sdata.2016.18},
	journal = {Sci Data},
	journal-full = {Scientific data},
	mesh = {Data Collection; Data Curation; Database Management Systems; Guidelines as Topic; Reproducibility of Results; Research Design},
	month = {Mar},
	pages = {160018},
	pmc = {PMC4792175},
	pmid = {26978244},
	pst = {epublish},
	title = {The FAIR Guiding Principles for scientific data management and stewardship},
	volume = {3},
	year = {2016},
	bdsk-url-1 = {https://doi.org/10.1038/sdata.2016.18}}

@article{Hernandez-de-DiegoTar2018,
	abstract = {The increasing availability of multi-omic platforms poses new challenges to data analysis. Joint visualization of multi-omics data is instrumental in better understanding interconnections across molecular layers and in fully utilizing the multi-omic resources available to make biological discoveries. We present here PaintOmics 3, a web-based resource for the integrated visualization of multiple omic data types onto KEGG pathway diagrams. PaintOmics 3 combines server-end capabilities for data analysis with the potential of modern web resources for data visualization, providing researchers with a powerful framework for interactive exploration of their multi-omics information. Unlike other visualization tools, PaintOmics 3 covers a comprehensive pathway analysis workflow, including automatic feature name/identifier conversion, multi-layered feature matching, pathway enrichment, network analysis, interactive heatmaps, trend charts, and more. It accepts a wide variety of omic types, including transcriptomics, proteomics and metabolomics, as well as region-based approaches such as ATAC-seq or ChIP-seq data. The tool is freely available at www.paintomics.org.},
	author = {Hern{\'a}ndez-de-Diego, Rafael and Tarazona, Sonia and Mart{\'\i}nez-Mira, Carlos and Balzano-Nogueira, Leandro and Furi{\'o}-Tar{\'\i}, Pedro and Pappas, Jr, Georgios J and Conesa, Ana},
	date-added = {2019-11-15 23:56:36 +0100},
	date-modified = {2019-11-16 12:46:53 +0100},
	doi = {10.1093/nar/gky466},
	journal = {Nucleic Acids Res.},
	journal-full = {Nucleic acids research},
	mesh = {Cell Line, Transformed; Cellular Reprogramming; Computer Graphics; Fibroblasts; Gene Expression Regulation; Genomics; Humans; Internet; Metabolic Networks and Pathways; Metabolomics; Molecular Sequence Annotation; Proteomics; Signal Transduction; Software; Transcriptome},
	month = {07},
	number = {W1},
	pages = {W503-W509},
	pmc = {PMC6030972},
	pmid = {29800320},
	pst = {ppublish},
	title = {PaintOmics 3: a web resource for the pathway analysis and visualization of multi-omics data},
	volume = {46},
	year = {2018},
	bdsk-url-1 = {https://doi.org/10.1093/nar/gky466}}

@article{WolfAng2018,
	abstract = {SCANPY is a scalable toolkit for analyzing single-cell gene expression data. It includes methods for preprocessing, visualization, clustering, pseudotime and trajectory inference, differential expression testing, and simulation of gene regulatory networks. Its Python-based implementation efficiently deals with data sets of more than one million cells ( https://github.com/theislab/Scanpy ). Along with SCANPY, we present ANNDATA, a generic class for handling annotated data matrices ( https://github.com/theislab/anndata ).},
	author = {Wolf, F Alexander and Angerer, Philipp and Theis, Fabian J},
	date-added = {2019-11-15 23:55:45 +0100},
	date-modified = {2019-11-16 12:49:56 +0100},
	doi = {10.1186/s13059-017-1382-0},
	journal = {Genome Biol.},
	journal-full = {Genome biology},
	keywords = {Bioinformatics; Clustering; Differential expression testing; Graph analysis; Machine learning; Pseudotemporal ordering; Scalability; Single-cell transcriptomics; Trajectory inference; Visualization},
	mesh = {Gene Expression Profiling; Gene Regulatory Networks; Single-Cell Analysis; Software},
	month = {02},
	number = {1},
	pages = {15},
	pmc = {PMC5802054},
	pmid = {29409532},
	pst = {epublish},
	title = {SCANPY: large-scale single-cell gene expression data analysis},
	volume = {19},
	year = {2018},
	bdsk-url-1 = {https://doi.org/10.1186/s13059-017-1382-0}}

@article{ButlerHof2018,
	abstract = {Computational single-cell RNA-seq (scRNA-seq) methods have been successfully applied to experiments representing a single condition, technology, or species to discover and define cellular phenotypes. However, identifying subpopulations of cells that are present across multiple data sets remains challenging. Here, we introduce an analytical strategy for integrating scRNA-seq data sets based on common sources of variation, enabling the identification of shared populations across data sets and downstream comparative analysis. We apply this approach, implemented in our R toolkit Seurat (http://satijalab.org/seurat/), to align scRNA-seq data sets of peripheral blood mononuclear cells under resting and stimulated conditions, hematopoietic progenitors sequenced using two profiling technologies, and pancreatic cell 'atlases' generated from human and mouse islets. In each case, we learn distinct or transitional cell states jointly across data sets, while boosting statistical power through integrated analysis. Our approach facilitates general comparisons of scRNA-seq data sets, potentially deepening our understanding of how distinct cell states respond to perturbation, disease, and evolution.},
	author = {Butler, Andrew and Hoffman, Paul and Smibert, Peter and Papalexi, Efthymia and Satija, Rahul},
	date-added = {2019-11-15 23:55:00 +0100},
	date-modified = {2019-11-16 12:43:41 +0100},
	doi = {10.1038/nbt.4096},
	journal = {Nat. Biotechnol.},
	journal-full = {Nature biotechnology},
	mesh = {Animals; Computers, Molecular; Data Analysis; Gene Expression Profiling; High-Throughput Nucleotide Sequencing; Humans; Leukocytes, Mononuclear; Mice; Sequence Analysis, RNA; Single-Cell Analysis; Software; Transcriptome},
	month = {June},
	number = {5},
	pages = {411-420},
	pmc = {PMC6700744},
	pmid = {29608179},
	pst = {ppublish},
	title = {Integrating single-cell transcriptomic data across different conditions, technologies, and species},
	volume = {36},
	year = {2018},
	bdsk-url-1 = {https://doi.org/10.1038/nbt.4096}}

@article{RamirezRya2016,
	abstract = {We present an update to our Galaxy-based web server for processing and visualizing deeply sequenced data. Its core tool set, deepTools, allows users to perform complete bioinformatic workflows ranging from quality controls and normalizations of aligned reads to integrative analyses, including clustering and visualization approaches. Since we first described our deepTools Galaxy server in 2014, we have implemented new solutions for many requests from the community and our users. Here, we introduce significant enhancements and new tools to further improve data visualization and interpretation. deepTools continue to be open to all users and freely available as a web service at deeptools.ie-freiburg.mpg.de The new deepTools2 suite can be easily deployed within any Galaxy framework via the toolshed repository, and we also provide source code for command line usage under Linux and Mac OS X. A public and documented API for access to deepTools functionality is also available.},
	author = {Ram\'{i}rez, Fidel and Ryan, Devon P and Gr\"uning, Bj\"orn and Bhardwaj, Vivek and Kilpert, Fabian and Richter, Andreas S and Heyne, Steffen and D\"undar, Friederike and Manke, Thomas},
	date-added = {2019-11-15 23:53:37 +0100},
	date-modified = {2019-11-16 12:48:11 +0100},
	doi = {10.1093/nar/gkw257},
	journal = {Nucleic Acids Res.},
	journal-full = {Nucleic Acids Research},
	mesh = {Animals; Base Sequence; Computational Biology; Computer Graphics; Drosophila melanogaster; High-Throughput Nucleotide Sequencing; Humans; Information Storage and Retrieval; Internet; Sequence Alignment; Sequence Analysis, DNA; Software},
	month = {07},
	number = {W1},
	pages = {W160-W165},
	pmc = {PMC4987876},
	pmid = {27079975},
	pst = {ppublish},
	title = {deepTools2: a next generation web server for deep-sequencing data analysis},
	volume = {44},
	year = {2016},
	bdsk-url-1 = {https://doi.org/10.1093/nar/gkw257}}

@article{AfganBak2016,
	abstract = {High-throughput data production technologies, particularly 'next-generation' DNA sequencing, have ushered in widespread and disruptive changes to biomedical research. Making sense of the large datasets produced by these technologies requires sophisticated statistical and computational methods, as well as substantial computational power. This has led to an acute crisis in life sciences, as researchers without informatics training attempt to perform computation-dependent analyses. Since 2005, the Galaxy project has worked to address this problem by providing a framework that makes advanced computational tools usable by non experts. Galaxy seeks to make data-intensive research more accessible, transparent and reproducible by providing a Web-based environment in which users can perform computational analyses and have all of the details automatically tracked for later inspection, publication, or reuse. In this report we highlight recently added features enabling biomedical analyses on a large scale.},
	author = {Afgan, Enis and Baker, Dannon and van den Beek, Marius and Blankenberg, Daniel and Bouvier, Dave and {\v C}ech, Martin and Chilton, John and Clements, Dave and Coraor, Nate and Eberhard, Carl and Gr{\"u}ning, Bj{\"o}rn and Guerler, Aysam and Hillman-Jackson, Jennifer and Von Kuster, Greg and Rasche, Eric and Soranzo, Nicola and Turaga, Nitesh and Taylor, James and Nekrutenko, Anton and Goecks, Jeremy},
	date-added = {2019-11-15 23:52:45 +0100},
	date-modified = {2019-11-16 12:39:54 +0100},
	doi = {10.1093/nar/gkw343},
	journal = {Nucleic Acids Res.},
	journal-full = {Nucleic acids research},
	mesh = {Biomedical Research; Computational Biology; Databases, Genetic; Datasets as Topic; Humans; Internet; Reproducibility of Results; User-Computer Interface},
	month = {07},
	number = {W1},
	pages = {W3-W10},
	pmc = {PMC4987906},
	pmid = {27137889},
	pst = {ppublish},
	title = {The Galaxy platform for accessible, reproducible and collaborative biomedical analyses: 2016 update},
	volume = {44},
	year = {2016},
	bdsk-url-1 = {https://doi.org/10.1093/nar/gkw343}}

@article{GentlemanCar2004,
	abstract = {The Bioconductor project is an initiative for the collaborative creation of extensible software for computational biology and bioinformatics. The goals of the project include: fostering collaborative development and widespread use of innovative software, reducing barriers to entry into interdisciplinary scientific research, and promoting the achievement of remote reproducibility of research results. We describe details of our aims and methods, identify current challenges, compare Bioconductor to other open bioinformatics projects, and provide working examples.},
	author = {Gentleman, Robert C. and Carey, Vincent J. and Bates, Douglas M. and Bolstad, Ben and Dettling, Marcel and Dudoit, Sandrine and Ellis, Byron and Gautier, Laurent and Ge, Yongchao and Gentry, Jeff and Hornik, Kurt and Hothorn, Torsten and Huber, Wolfgang and Iacus, Stefano and Irizarry, Rafael and Leisch, Friedrich and Li, Cheng and Maechler, Martin and Rossini, Anthony J. and Sawitzki, Gunther and Smith, Colin and Smyth, Gordon and Tierney, Luke and Yang, Jean YH and Zhang, Jianhua},
	da = {2004/09/15},
	date-added = {2019-11-15 23:51:27 +0100},
	date-modified = {2019-11-16 12:46:29 +0100},
	doi = {10.1186/gb-2004-5-10-r80},
	isbn = {1474-760X},
	journal = {Genome Biol.},
	journal-full = {Genome Biology},
	number = {10},
	pages = {R80},
	title = {Bioconductor: open software development for computational biology and bioinformatics},
	ty = {JOUR},
	url = {https://doi.org/10.1186/gb-2004-5-10-r80},
	volume = {5},
	year = {2004},
	bdsk-url-1 = {https://doi.org/10.1186/gb-2004-5-10-r80}}

@article{AlipanahiDel2015,
	abstract = {Knowing the sequence specificities of DNA- and RNA-binding proteins is essential for developing models of the regulatory processes in biological systems and for identifying causal disease variants. Here we show that sequence specificities can be ascertained from experimental data with 'deep learning' techniques, which offer a scalable, flexible and unified computational approach for pattern discovery. Using a diverse array of experimental data and evaluation metrics, we find that deep learning outperforms other state-of-the-art methods, even when training on in vitro data and testing on in vivo data. We call this approach DeepBind and have built a stand-alone software tool that is fully automatic and handles millions of sequences per experiment. Specificities determined by DeepBind are readily visualized as a weighted ensemble of position weight matrices or as a 'mutation map' that indicates how variations affect binding within a specific sequence.},
	author = {Alipanahi, Babak and Delong, Andrew and Weirauch, Matthew T and Frey, Brendan J},
	date-added = {2019-11-15 23:46:55 +0100},
	date-modified = {2019-11-16 12:43:14 +0100},
	doi = {10.1038/nbt.3300},
	journal = {Nat. Biotechnol.},
	journal-full = {Nature biotechnology},
	mesh = {Computational Biology; DNA-Binding Proteins; Position-Specific Scoring Matrices; RNA-Binding Proteins; Sequence Analysis, Protein; Software},
	month = {Aug},
	number = {8},
	pages = {831-838},
	pmid = {26213851},
	pst = {ppublish},
	title = {Predicting the sequence specificities of {DNA}- and {RNA}-binding proteins by deep learning},
	volume = {33},
	year = {2015},
	bdsk-url-1 = {https://doi.org/10.1038/nbt.3300}}

@article{ZhouTro2015,
	abstract = {Identifying functional effects of noncoding variants is a major challenge in human genetics. To predict the noncoding-variant effects de novo from sequence, we developed a deep learning-based algorithmic framework, DeepSEA (http://deepsea.princeton.edu/), that directly learns a regulatory sequence code from large-scale chromatin-profiling data, enabling prediction of chromatin effects of sequence alterations with single-nucleotide sensitivity. We further used this capability to improve prioritization of functional variants including expression quantitative trait loci (eQTLs) and disease-associated variants.},
	author = {Zhou, Jian and Troyanskaya, Olga G},
	date-added = {2019-11-15 23:46:02 +0100},
	date-modified = {2019-11-16 12:50:43 +0100},
	doi = {10.1038/nmeth.3547},
	journal = {Nat. Methods},
	journal-full = {Nature methods},
	mesh = {Algorithms; Chromatin; Epigenomics; Genome, Human; Hepatocyte Nuclear Factor 3-alpha; Humans; Models, Genetic; Mutation; Polymorphism, Single Nucleotide; Quantitative Trait Loci; RNA, Untranslated; Regulatory Sequences, Nucleic Acid; Support Vector Machine; Transcription Factors},
	month = {Oct},
	number = {10},
	pages = {931-934},
	pmc = {PMC4768299},
	pmid = {26301843},
	pst = {ppublish},
	title = {Predicting effects of noncoding variants with deep learning-based sequence model},
	volume = {12},
	year = {2015},
	bdsk-url-1 = {https://doi.org/10.1038/nmeth.3547}}

@article{EraslanAvs2019,
	abstract = {As a data-driven science, genomics largely utilizes machine learning to capture dependencies in data and derive novel biological hypotheses. However, the ability to extract new insights from the exponentially increasing volume of genomics data requires more expressive machine learning models. By effectively leveraging large data sets, deep learning has transformed fields such as computer vision and natural language processing. Now, it is becoming the method of choice for many genomics modelling tasks, including predicting the impact of genetic variation on gene regulatory mechanisms such as DNA accessibility and splicing.},
	author = {Eraslan, G{\"o}kcen and Avsec, {\v Z}iga and Gagneur, Julien and Theis, Fabian J},
	date-added = {2019-11-15 23:44:46 +0100},
	date-modified = {2019-11-16 12:44:33 +0100},
	doi = {10.1038/s41576-019-0122-6},
	journal = {Nat. Rev. Genet.},
	journal-full = {Nature reviews. Genetics},
	mesh = {Base Sequence; Computer Simulation; Deep Learning; Genomics; Humans; Models, Genetic; Neural Networks (Computer); Supervised Machine Learning; Unsupervised Machine Learning},
	month = {July},
	number = {7},
	pages = {389-403},
	pmid = {30971806},
	pst = {ppublish},
	title = {Deep learning: new computational modelling techniques for genomics},
	volume = {20},
	year = {2019},
	bdsk-url-1 = {https://doi.org/10.1038/s41576-019-0122-6}}

@article{BeckerCha2019,
	abstract = {Next generation sequencing (NGS) is the driving force behind precision medicine and is revolutionizing most, if not all, areas of the life sciences. Particularly when targeting the major common diseases, an exponential growth of NGS data is foreseen for the next decades. This enormous increase of NGS data and the need to process the data quickly for real-world applications requires to rethink our current compute infrastructures. Here we provide evidence that memory-driven computing (MDC), a novel memory-centric hardware architecture, is an attractive alternative to current processor-centric compute infrastructures. To illustrate how MDC can change NGS data handling, we used RNA-seq assembly and pseudoalignment followed by quantification as two first examples. Adapting transcriptome assembly pipelines for MDC reduced compute time by 5.9-fold for the first step (SAMtools). Even more impressive, pseudoalignment by near-optimal probabilistic RNA-seq quantification (kallisto) was accelerated by more than two orders of magnitude with identical accuracy and indicated 66\% reduced energy consumption. One billion RNA-seq reads were processed in just 92 seconds. Clearly, MDC simultaneously reduces data processing time and energy consumption. Together with the MDC-inherent solutions for local data privacy, a new compute model can be projected pushing large scale NGS data processing and primary data analytics closer to the edge by directly combining high-end sequencers with local MDC, thereby also reducing movement of large raw data to central cloud storage. We further envision that other data-rich areas will similarly benefit from this new memory-centric compute architecture.},
	author = {Becker, Matthias and Chabbi, Milind and Warnat-Herresthal, Stefanie and Klee, Kathrin and Schulte-Schrepping, Jonas and Biernat, Pawel and G\"unther, Patrick and Ba{\ss}ler, Kevin and Craig, Rocky and Schultze, Hartmut and Singhal, Sharad and Ulas, Thomas and Schultze, Joachim L.},
	date-added = {2019-11-15 23:43:50 +0100},
	date-modified = {2019-11-16 11:18:32 +0100},
	doi = {10.1101/519579},
	elocation-id = {519579},
	eprint = {https://www.biorxiv.org/content/early/2019/01/13/519579.full.pdf},
	journal = {bioRxiv},
	publisher = {Cold Spring Harbor Laboratory},
	title = {Memory-driven computing accelerates genomic data processing},
	url = {https://www.biorxiv.org/content/early/2019/01/13/519579},
	year = {2019},
	bdsk-url-1 = {https://www.biorxiv.org/content/early/2019/01/13/519579},
	bdsk-url-2 = {https://doi.org/10.1101/519579}}

@article{McKennaMat2010,
	abstract = {Next-generation DNA sequencing (NGS) projects, such as the 1000 Genomes Project, are already revolutionizing our understanding of genetic variation among individuals. However, the massive data sets generated by NGS--the 1000 Genome pilot alone includes nearly five terabases--make writing feature-rich, efficient, and robust analysis tools difficult for even computationally sophisticated individuals. Indeed, many professionals are limited in the scope and the ease with which they can answer scientific questions by the complexity of accessing and manipulating the data produced by these machines. Here, we discuss our Genome Analysis Toolkit (GATK), a structured programming framework designed to ease the development of efficient and robust analysis tools for next-generation DNA sequencers using the functional programming philosophy of MapReduce. The GATK provides a small but rich set of data access patterns that encompass the majority of analysis tool needs. Separating specific analysis calculations from common data management infrastructure enables us to optimize the GATK framework for correctness, stability, and CPU and memory efficiency and to enable distributed and shared memory parallelization. We highlight the capabilities of the GATK by describing the implementation and application of robust, scale-tolerant tools like coverage calculators and single nucleotide polymorphism (SNP) calling. We conclude that the GATK programming framework enables developers and analysts to quickly and easily write efficient and robust NGS tools, many of which have already been incorporated into large-scale sequencing projects like the 1000 Genomes Project and The Cancer Genome Atlas.},
	author = {McKenna, Aaron and Hanna, Matthew and Banks, Eric and Sivachenko, Andrey and Cibulskis, Kristian and Kernytsky, Andrew and Garimella, Kiran and Altshuler, David and Gabriel, Stacey and Daly, Mark and DePristo, Mark A},
	date-added = {2019-11-15 23:42:13 +0100},
	date-modified = {2019-11-16 12:47:47 +0100},
	doi = {10.1101/gr.107524.110},
	journal = {Genome Res.},
	journal-full = {Genome research},
	mesh = {Base Sequence; Genome; Genomics; Sequence Analysis, DNA; Software},
	month = {Sep},
	number = {9},
	pages = {1297-1303},
	pmc = {PMC2928508},
	pmid = {20644199},
	pst = {ppublish},
	title = {The Genome Analysis Toolkit: a MapReduce framework for analyzing next-generation DNA sequencing data},
	volume = {20},
	year = {2010},
	bdsk-file-1 = {YnBsaXN0MDDSAQIDBFxyZWxhdGl2ZVBhdGhZYWxpYXNEYXRhXxBSLi4vLi4vLi4vRG93bmxvYWRzL21lbW9yeS1kcml2ZW4tY29tcHV0aW5nLWFjY2VsZXJhdGVzLWdlbm9taWMtZGF0YS1wcm9jZXNzaW5nLmJpYk8RAhwAAAAAAhwAAgAADE1hY2ludG9zaCBIRAAAAAAAAAAAAAAAAAAAAAAAAABCRAAB/////x9tZW1vcnktZHJpdmVuLWNvbXAjRkZGRkZGRkYuYmliAAAAAAAAAAAAAAAAAAAAAAAAAAAAAAAAAAAAAAAAAAD/////AAAAAAAAAAAAAAAAAAMAAgAACiBjdQAAAAAAAAAAAAAAAAAJRG93bmxvYWRzAAACAF8vOlVzZXJzOmphbi5oYXNlbmF1ZXI6RG93bmxvYWRzOm1lbW9yeS1kcml2ZW4tY29tcHV0aW5nLWFjY2VsZXJhdGVzLWdlbm9taWMtZGF0YS1wcm9jZXNzaW5nLmJpYgAADgCAAD8AbQBlAG0AbwByAHkALQBkAHIAaQB2AGUAbgAtAGMAbwBtAHAAdQB0AGkAbgBnAC0AYQBjAGMAZQBsAGUAcgBhAHQAZQBzAC0AZwBlAG4AbwBtAGkAYwAtAGQAYQB0AGEALQBwAHIAbwBjAGUAcwBzAGkAbgBnAC4AYgBpAGIADwAaAAwATQBhAGMAaQBuAHQAbwBzAGgAIABIAEQAEgBdVXNlcnMvamFuLmhhc2VuYXVlci9Eb3dubG9hZHMvbWVtb3J5LWRyaXZlbi1jb21wdXRpbmctYWNjZWxlcmF0ZXMtZ2Vub21pYy1kYXRhLXByb2Nlc3NpbmcuYmliAAATAAEvAAAVAAIAFP//AAAACAANABoAJAB5AAAAAAAAAgEAAAAAAAAABQAAAAAAAAAAAAAAAAAAApk=},
	bdsk-url-1 = {https://doi.org/10.1101/gr.107524.110}}

@article{BrayPim2016,
	abstract = {We present kallisto, an RNA-seq quantification program that is two orders of magnitude faster than previous approaches and achieves similar accuracy. Kallisto pseudoaligns reads to a reference, producing a list of transcripts that are compatible with each read while avoiding alignment of individual bases. We use kallisto to analyze 30 million unaligned paired-end RNA-seq reads in <10 min on a standard laptop computer. This removes a major computational bottleneck in RNA-seq analysis.},
	author = {Bray, Nicolas L and Pimentel, Harold and Melsted, P{\'a}ll and Pachter, Lior},
	date-added = {2019-11-15 23:41:18 +0100},
	date-modified = {2019-11-16 12:42:29 +0100},
	doi = {10.1038/nbt.3519},
	journal = {Nat. Biotechnol.},
	journal-full = {Nature biotechnology},
	mesh = {Algorithms; Computer Simulation; Data Interpretation, Statistical; High-Throughput Nucleotide Sequencing; Models, Statistical; Pattern Recognition, Automated; RNA; Reproducibility of Results; Sensitivity and Specificity; Sequence Alignment; Sequence Analysis, RNA; Software},
	month = {May},
	number = {5},
	pages = {525-527},
	pmid = {27043002},
	pst = {ppublish},
	title = {Near-optimal probabilistic {RNA}-seq quantification},
	volume = {34},
	year = {2016},
	bdsk-url-1 = {https://doi.org/10.1038/nbt.3519}}

@article{StephensLee2015,
	abstract = {Genomics is a Big Data science and is going to get much bigger, very soon, but it is not known whether the needs of genomics will exceed other Big Data domains. Projecting to the year 2025, we compared genomics with three other major generators of Big Data: astronomy, YouTube, and Twitter. Our estimates show that genomics is a "four-headed beast"--it is either on par with or the most demanding of the domains analyzed here in terms of data acquisition, storage, distribution, and analysis. We discuss aspects of new technologies that will need to be developed to rise up and meet the computational challenges that genomics poses for the near future. Now is the time for concerted, community-wide planning for the "genomical" challenges of the next decade.},
	author = {Stephens, Zachary D and Lee, Skylar Y and Faghri, Faraz and Campbell, Roy H and Zhai, Chengxiang and Efron, Miles J and Iyer, Ravishankar and Schatz, Michael C and Sinha, Saurabh and Robinson, Gene E},
	date-added = {2019-11-15 23:36:37 +0100},
	date-modified = {2019-11-15 23:36:51 +0100},
	doi = {10.1371/journal.pbio.1002195},
	journal = {PLoS Biol},
	journal-full = {PLoS biology},
	mesh = {Astronomy; Genomics; Information Storage and Retrieval; Social Media; Statistics as Topic},
	month = {Jul},
	number = {7},
	pages = {e1002195},
	pmc = {PMC4494865},
	pmid = {26151137},
	pst = {epublish},
	title = {Big Data: Astronomical or Genomical?},
	volume = {13},
	year = {2015},
	bdsk-url-1 = {https://doi.org/10.1371/journal.pbio.1002195}}

@article{OlivierSno2004,
	abstract = {UNLABELLED: JWS Online is a repository of kinetic models, describing biological systems, which can be interactively run and interrogated over the Internet. It is implemented using a client-server strategy where the clients, in the form of web browser based Java applets, act as a graphical interface to the model servers, which perform the required numerical computations.
AVAILABILITY: The JWS Online website is publicly accessible at http://jjj.biochem.sun.ac.za/ with mirrors at http://www.jjj.bio.vu.nl/ and http://jjj.vbi.vt.edu/},
	author = {Olivier, Brett G and Snoep, Jacky L},
	date-added = {2019-11-02 22:20:55 +0100},
	date-modified = {2019-11-02 22:21:30 +0100},
	doi = {10.1093/bioinformatics/bth200},
	journal = {Bioinf.},
	journal-full = {Bioinformatics},
	mesh = {Cell Physiological Phenomena; Computer Simulation; Databases, Factual; Information Storage and Retrieval; Internet; Kinetics; Metabolism; Models, Biological; Online Systems; Signal Transduction; User-Computer Interface},
	month = {Sep},
	number = {13},
	pages = {2143-4},
	pmid = {15072998},
	pst = {ppublish},
	title = {Web-based kinetic modelling using {JWS Online}},
	volume = {20},
	year = {2004},
	bdsk-url-1 = {https://doi.org/10.1093/bioinformatics/bth200}}

@article{WaltemathAda2011b,
	author = {Waltemath, Dagmar and Adams, Richard and Beard, Daniel A and Bergmann, Frank T and Bhalla, Upinder S and Britten, Randall and Chelliah, Vijayalakshmi and Cooling, Michael T and Cooper, Jonathan and Crampin, Edmund J and Garny, Alan and Hoops, Stefan and Hucka, Michael and Hunter, Peter and Klipp, Edda and Laibe, Camille and Miller, Andrew K and Moraru, Ion and Nickerson, David and Nielsen, Poul and Nikolski, Macha and Sahle, Sven and Sauro, Herbert M and Schmidt, Henning and Snoep, Jacky L and Tolle, Dominic and Wolkenhauer, Olaf and Le Nov{\`e}re, Nicolas},
	date-added = {2019-11-02 22:19:08 +0100},
	date-modified = {2019-11-02 22:20:03 +0100},
	doi = {10.1371/journal.pcbi.1001122},
	journal = {PLoS Comput. Biol.},
	journal-full = {PLoS Computational Biology},
	mesh = {Computer Simulation; Reproducibility of Results; Research Design},
	month = {April},
	number = {4},
	pages = {e1001122},
	pmc = {PMC3084216},
	pmid = {21552546},
	pst = {ppublish},
	title = {Minimum Information About a Simulation Experiment (MIASE)},
	volume = {7},
	year = {2011},
	bdsk-url-1 = {https://doi.org/10.1371/journal.pcbi.1001122}}

@article{MitraHla2019a,
	author = {Mitra, Eshan D and Hlavacek, William S},
	date-added = {2019-10-25 18:51:19 +0000},
	date-modified = {2019-10-25 18:51:43 +0000},
	journal = {arXiv preprint arXiv:1906.11365},
	keywords = {ODE; Parameter estimation; Uncertainty quantification},
	title = {Parameter Estimation and Uncertainty Quantification for Systems Biology Models},
	year = {2019}}

@article{MitraHla2019b,
	author = {Mitra, Eshan D and Hlavacek, William S},
	journal = {Current Opinion in Systems Biology},
	pages = {9--18},
	publisher = {Elsevier},
	title = {Parameter estimation and uncertainty quantification for systems biology models},
	volume = {18},
	year = {2019}}

@article{HaraNak2008,
	author = {Hara, M and Nakanishi, H and Tsujimura, K and Matsui, M and Yatabe, Y and Manabe, T and Tatematsu, M},
	date-added = {2019-10-28 18:51:19 +0000},
	date-modified = {2019-10-28 18:51:43 +0000},
	journal = {Cancer Science},
	title = {Interleukin-2 potentiation of cetuximab antitumor activity for epidermal growth factor receptor-overexpressing gastric cancer xenografts through antibody-dependent cellular cytotoxicity},
	year = {2008}}

@article{MitraDia2018,
	author = {Mitra, Eshan D and Dias, Raquel and Posner, Richard G and Hlavacek, William S},
	date-added = {2019-10-25 18:29:15 +0200},
	date-modified = {2019-10-25 18:29:15 +0200},
	journal = {Nature communications},
	keywords = {qualitative data; quantitative data; optimization, parameter estimation},
	number = {1},
	pages = {3901},
	publisher = {Nature Publishing Group},
	title = {Using both qualitative and quantitative data in parameter identification for systems biology models},
	volume = {9},
	year = {2018}}

@article{PargettRun2014,
	author = {Pargett, Michael and Rundell, Ann E and Buzzard, Gregery T and Umulis, David M},
	date-added = {2019-10-25 18:12:50 +0200},
	date-modified = {2019-10-25 18:12:50 +0200},
	journal = {PLoS Comput. Biol.},
	journal-full = {PLoS Computational Biology},
	keywords = {qualitative data; optimization},
	number = {3},
	pages = {e1003498},
	publisher = {Public Library of Science},
	title = {Model-based analysis for qualitative data: an application in drosophila germline stem cell regulation},
	volume = {10},
	year = {2014}}

@article{RaimundezKel2020,
	author = {Raim{\'u}ndez, Elba and Keller, Simone and Zwingenberger, Gwen and Ebert, Karolin and Hug, Sabine and Theis, Fabian J. and Maier, Dieter and Luber, Birgit and Hasenauer, Jan},
	date-added = {2020-03-13 11:12:50 +0200},
	date-modified = {2020-03-13 11:12:50 +0200},
	journal = {PLoS Comput. Biol.},
	journal-full = {PLoS Computational Biology},
	number = {3},
	pages = {e1007147},
	publisher = {Public Library of Science},
	title = {Model-based analysis of response and resistance factors of cetuximab treatment in gastric cancer cell lines},
	volume = {16},
	year = {2020}}

@article{RaimundezDud2021,
	abstract = {Epidemiological models are widely used to analyze the spread of diseases such as the global COVID-19 pandemic caused by SARS-CoV-2. However, all models are based on simplifying assumptions and often on sparse data. This limits the reliability of parameter estimates and predictions. In this manuscript, we demonstrate the relevance of these limitations and the pitfalls associated with the use of overly simplistic models. We considered the data for the early phase of the COVID-19 outbreak in Wuhan, China, as an example, and perform parameter estimation, uncertainty analysis and model selection for a range of established epidemiological models. Amongst others, we employ Markov chain Monte Carlo sampling, parameter and prediction profile calculation algorithms. Our results show that parameter estimates and predictions obtained for several established models on the basis of reported case numbers can be subject to substantial uncertainty. More importantly, estimates were often unrealistic and the confidence/credibility intervals did not cover plausible values of critical parameters obtained using different approaches. These findings suggest, amongst others, that standard compartmental models can be overly simplistic and that the reported case numbers provide often insufficient information for obtaining reliable and realistic parameter values, and for forecasting the evolution of epidemics.},
	author = {Elba Raim\'undez and Erika Dudkin and Jakob Vanhoefer and Emad Alamoudi and Simon Merkt and Lara Fuhrmann and Fan Bai and Jan Hasenauer},
	date = {2021-03},
	doi = {https://doi.org/10.1016/j.epidem.2021.100439},
	issn = {1755-4365},
	journal = {Epidemics},
	keywords = {Compartment model, SEIRD, Parameter estimation, Model selection, Uncertainty analysis},
	pages = {100439},
	title = {{COVID}-19 outbreak in {W}uhan demonstrates the limitations of publicly available case numbers for epidemiological modeling},
	url = {https://www.sciencedirect.com/science/article/pii/S1755436521000037},
	volume = {34},
	year = {2021},
	bdsk-url-1 = {https://www.sciencedirect.com/science/article/pii/S1755436521000037},
	bdsk-url-2 = {https://doi.org/10.1016/j.epidem.2021.100439}}

@article{PargettUmu2013,
	author = {Pargett, Michael and Umulis, David M},
	date-added = {2019-10-25 18:20:58 +0200},
	date-modified = {2019-10-25 18:20:58 +0200},
	journal = {Methods},
	keywords = {qualitative data; optimization},
	number = {1},
	pages = {56--67},
	publisher = {Elsevier},
	title = {Quantitative model analysis with diverse biological data: applications in developmental pattern formation},
	volume = {62},
	year = {2013}}

@article{GeissenHas2019,
	author = {E.-M. Geissen and J. Hasenauer and N. E. Radde},
	date-added = {2019-08-18 09:02:24 +0200},
	date-modified = {2019-08-18 09:04:52 +0200},
	doi = {10.1515/sagmb-2018-0035},
	journal = {Statistical Applications in Genetics and Molecular Biology},
	keywords = {censored data, binned data, statical modelling, mixture model},
	title = {Inference of finite mixture models and the effect of binning},
	year = {2019},
	bdsk-url-1 = {https://doi.org/10.1515/sagmb-2018-0035}}

@article{HrossThe2018,
	author = {Hross, Sabrina and Theis, Fabian J and Sixt, Michael and Hasenauer, Jan},
	date-added = {2019-08-16 18:32:07 +0200},
	date-modified = {2019-08-16 18:34:42 +0200},
	doi = {10.1098/rsif.2018.0600},
	journal = {J. R. Soc. Interface},
	journal-full = {Journal of the Royal Society Interface},
	keywords = {PDE; optimization, image analysis},
	month = {Dec.},
	number = {149},
	pages = {20180600},
	title = {Mechanistic description of spatial processes using integrative modelling of noise-corrupted imaging data},
	volume = {15},
	year = {2018},
	bdsk-file-1 = {YnBsaXN0MDDSAQIDBFxyZWxhdGl2ZVBhdGhZYWxpYXNEYXRhXxAXUGFwZXJzL0hyb3NzVGhlMjAxOC5wZGZPEQGCAAAAAAGCAAIAAAxNYWNpbnRvc2ggSEQAAAAAAAAAAAAAAAAAAADfr6IIQkQAAf////8QSHJvc3NUaGUyMDE4LnBkZgAAAAAAAAAAAAAAAAAAAAAAAAAAAAAAAAAAAAAAAAAAAAAAAAAAAAAAAAAAAAAA/////9mWkdEAAAAAAAAAAAABAAMAAAogY3UAAAAAAAAAAAAAAAAABlBhcGVycwACAEQvOlVzZXJzOmpvbmFzLmFycnVkYTpzY2llYm86TUxTOkJpYmxpb2dyYXBoeTpQYXBlcnM6SHJvc3NUaGUyMDE4LnBkZgAOACIAEABIAHIAbwBzAHMAVABoAGUAMgAwADEAOAAuAHAAZABmAA8AGgAMAE0AYQBjAGkAbgB0AG8AcwBoACAASABEABIAQlVzZXJzL2pvbmFzLmFycnVkYS9zY2llYm8vTUxTL0JpYmxpb2dyYXBoeS9QYXBlcnMvSHJvc3NUaGUyMDE4LnBkZgATAAEvAAAVAAIAE///AAAACAANABoAJAA+AAAAAAAAAgEAAAAAAAAABQAAAAAAAAAAAAAAAAAAAcQ=},
	bdsk-url-1 = {https://doi.org/10.1098/rsif.2018.0600}}

@article{AmrheinHar2019,
	abstract = {Several tools analyze the outcome of single-cell RNA-seq experiments, and they often assume a probability distribution for the observed sequencing counts. It is an open question of which is the most appropriate discrete distribution, not only in terms of model estimation, but also regarding interpretability, complexity and biological plausibility of inherent assumptions. To address the question of interpretability, we investigate mechanistic transcription and degradation models underlying commonly used discrete probability distributions. Known bottom-up approaches infer steady-state probability distributions such as Poisson or Poisson-beta distributions from different underlying transcription-degradation models. By turning this procedure upside down, we show how to infer a corresponding biological model from a given probability distribution, here the negative binomial distribution. Realistic mechanistic models underlying this distributional assumption are unknown so far. Our results indicate that the negative binomial distribution arises as steady-state distribution from a mechanistic model that produces mRNA molecules in bursts. We empirically show that it provides a convenient trade-off between computational complexity and biological simplicity.},
	author = {Amrhein, Lisa and Harsha, Kumar and Fuchs, Christiane},
	date-added = {2019-06-26 10:03:56 +0200},
	date-modified = {2019-06-26 10:04:07 +0200},
	doi = {10.1101/657619},
	elocation-id = {657619},
	eprint = {https://www.biorxiv.org/content/early/2019/06/05/657619.full.pdf},
	journal = {bioRxiv},
	publisher = {Cold Spring Harbor Laboratory},
	title = {A mechanistic model for the negative binomial distribution of single-cell mRNA counts},
	url = {https://www.biorxiv.org/content/early/2019/06/05/657619},
	volume = {657619},
	year = {2019},
	bdsk-url-1 = {https://www.biorxiv.org/content/early/2019/06/05/657619},
	bdsk-url-2 = {https://doi.org/10.1101/657619}}

@mastersthesis{Vanhoefer2019,
	author = {Jakob Vanhoefer},
	date-added = {2019-05-27 14:20:31 +0200},
	date-modified = {2019-05-27 14:22:22 +0200},
	keywords = {stochastic modeling, moment equation},
	month = {May},
	school = {Technische Universit\"at M\"unchen},
	title = {Generalized conditional moment equation for continuous-time discrete-state {M}arkov processes},
	type = {Master Thesis},
	year = {2019},
	bdsk-file-1 = {YnBsaXN0MDDSAQIDBFxyZWxhdGl2ZVBhdGhZYWxpYXNEYXRhXxAYUGFwZXJzL1ZhbmhvZWZlcjIwMTkucGRmTxEBiAAAAAABiAACAAAMTWFjaW50b3NoIEhEAAAAAAAAAAAAAAAAAAAA36+iCEJEAAH/////EVZhbmhvZWZlcjIwMTkucGRmAAAAAAAAAAAAAAAAAAAAAAAAAAAAAAAAAAAAAAAAAAAAAAAAAAAAAAAAAAAAAP/////ZlpHRAAAAAAAAAAAAAQADAAAKIGN1AAAAAAAAAAAAAAAAAAZQYXBlcnMAAgBFLzpVc2Vyczpqb25hcy5hcnJ1ZGE6c2NpZWJvOk1MUzpCaWJsaW9ncmFwaHk6UGFwZXJzOlZhbmhvZWZlcjIwMTkucGRmAAAOACQAEQBWAGEAbgBoAG8AZQBmAGUAcgAyADAAMQA5AC4AcABkAGYADwAaAAwATQBhAGMAaQBuAHQAbwBzAGgAIABIAEQAEgBDVXNlcnMvam9uYXMuYXJydWRhL3NjaWViby9NTFMvQmlibGlvZ3JhcGh5L1BhcGVycy9WYW5ob2VmZXIyMDE5LnBkZgAAEwABLwAAFQACABP//wAAAAgADQAaACQAPwAAAAAAAAIBAAAAAAAAAAUAAAAAAAAAAAAAAAAAAAHL}}

@article{BoigerFie2019,
	author = {R. Boiger and A. Fiedler and J. Hasenauer and B. Kaltenbacher},
	date-added = {2019-05-03 17:28:03 +0200},
	date-modified = {2019-08-18 15:09:07 +0200},
	doi = {10.1080/17415977.2018.1494167},
	journal = {Inverse Problems in Science and Engineering},
	keywords = {parameter estimation, PDEs, continues analogue},
	month = {June},
	number = {6},
	pages = {710--734},
	title = {Continuous analogue to iterative optimization for {PDE}-constrained inverse problems},
	volume = {27},
	year = {2019},
	bdsk-file-1 = {YnBsaXN0MDDSAQIDBFxyZWxhdGl2ZVBhdGhZYWxpYXNEYXRhXxAYUGFwZXJzL0JvaWdlckZpZTIwMTcucGRmTxEBiAAAAAABiAACAAAMTWFjaW50b3NoIEhEAAAAAAAAAAAAAAAAAAAA36+iCEJEAAH/////EUJvaWdlckZpZTIwMTcucGRmAAAAAAAAAAAAAAAAAAAAAAAAAAAAAAAAAAAAAAAAAAAAAAAAAAAAAAAAAAAAAP/////ZlpHRAAAAAAAAAAAAAQADAAAKIGN1AAAAAAAAAAAAAAAAAAZQYXBlcnMAAgBFLzpVc2Vyczpqb25hcy5hcnJ1ZGE6c2NpZWJvOk1MUzpCaWJsaW9ncmFwaHk6UGFwZXJzOkJvaWdlckZpZTIwMTcucGRmAAAOACQAEQBCAG8AaQBnAGUAcgBGAGkAZQAyADAAMQA3AC4AcABkAGYADwAaAAwATQBhAGMAaQBuAHQAbwBzAGgAIABIAEQAEgBDVXNlcnMvam9uYXMuYXJydWRhL3NjaWViby9NTFMvQmlibGlvZ3JhcGh5L1BhcGVycy9Cb2lnZXJGaWUyMDE3LnBkZgAAEwABLwAAFQACABP//wAAAAgADQAaACQAPwAAAAAAAAIBAAAAAAAAAAUAAAAAAAAAAAAAAAAAAAHL},
	bdsk-url-1 = {https://doi.org/10.1080/17415977.2018.1494167}}

@article{LoosHas2019,
	author = {Carolin Loos and Jan Hasenauer},
	date-added = {2019-04-18 15:09:04 +0200},
	date-modified = {2019-04-18 15:09:40 +0200},
	journal = {arxiv:1904.08182},
	title = {Mathematical modeling of variability in intracellular signaling},
	year = {2019}}

@article{NeuTan2017,
	abstract = {Single-cell genomics offers powerful tools for studying immune cells, which make it possible to observe rare and intermediate cell states that cannot be resolved at the population level. Advances in computer science and single-cell sequencing technology have created a data-driven revolution in immunology. The challenge for immunologists is to harness computing and turn an avalanche of quantitative data into meaningful discovery of immunological principles, predictive models, and strategies for therapeutics. Here, we review the current literature on computational analysis of single-cell RNA-sequencing data and discuss underlying assumptions, methods, and applications in immunology, and highlight important directions for future research.},
	author = {Neu, Karlynn E and Tang, Qingming and Wilson, Patrick C and Khan, Aly A},
	date-added = {2019-04-14 09:51:51 +0200},
	date-modified = {2019-04-14 09:52:53 +0200},
	doi = {10.1016/j.it.2016.12.001},
	journal = {Trends Immunol},
	journal-full = {Trends in immunology},
	keywords = {dimensionality reduction; immune repertoire; single-cell RNA-sequencing; visualization},
	mesh = {Allergy and Immunology; Animals; Computational Biology; Genomics; High-Throughput Nucleotide Sequencing; Humans; Immune System; Immunologic Techniques; Immunotherapy; Single-Cell Analysis},
	month = {Feb.},
	number = {2},
	pages = {140--149},
	pmc = {PMC5479322},
	pmid = {28094102},
	pst = {ppublish},
	title = {Single-Cell Genomics: Approaches and Utility in Immunology},
	volume = {38},
	year = {2017},
	bdsk-url-1 = {https://doi.org/10.1016/j.it.2016.12.001}}

@article{DagogoJackSha2018,
	author = {Ibiayi Dagogo-Jack and Alice T. Shaw},
	date-added = {2019-04-13 17:55:18 +0200},
	date-modified = {2019-04-13 17:55:18 +0200},
	journal = {Nature Reviews Clinical Oncology},
	keywords = {cell-to-cell variability, cancer},
	pages = {81--94},
	title = {Tumour heterogeneity and resistance to cancer therapies},
	volume = {15},
	year = {2018}}

@article{BandaraSch2009,
	author = {Bandara, Samuel and Schl{\"o}der, Johannes P and Eils, Roland and Bock, Hans Georg and Meyer, Tobias},
	date-added = {2019-04-09 10:11:31 +0200},
	date-modified = {2019-04-09 10:11:48 +0200},
	journal = {PLoS computational biology},
	keywords = {experimental design; signaling},
	number = {11},
	pages = {e1000558},
	publisher = {Public Library of Science},
	title = {Optimal experimental design for parameter estimation of a cell signaling model},
	volume = {5},
	year = {2009}}

@article{JetkaNie2018,
	author = {Jetka, Tomasz and Niena{\l}towski, Karol and Filippi, Sarah and Stumpf, Michael PH and Komorowski, Micha{\l}},
	date-added = {2019-04-09 10:04:14 +0200},
	date-modified = {2019-04-09 10:04:24 +0200},
	journal = {Nature communications},
	keywords = {Information theory},
	number = {1},
	pages = {4591},
	publisher = {Nature Publishing Group},
	title = {An information-theoretic framework for deciphering pleiotropic and noisy biochemical signaling},
	volume = {9},
	year = {2018}}

@article{DunlopCox2008,
	author = {Dunlop, Mary J and Cox III, Robert Sidney and Levine, Joseph H and Murray, Richard M and Elowitz, Michael B},
	date-added = {2019-04-09 09:17:47 +0200},
	date-modified = {2019-04-09 09:18:07 +0200},
	journal = {Nature genetics},
	keywords = {heterogeneity; intrinsic noise; extrinsic noise},
	number = {12},
	pages = {1493},
	publisher = {Nature Publishing Group},
	title = {Regulatory activity revealed by dynamic correlations in gene expression noise},
	volume = {40},
	year = {2008}}

@article{RicicovaHam2013,
	abstract = {Cells, even those having identical genotype, exhibit variability in their response to external stimuli. This variability arises from differences in the abundance, localization, and state of cellular components. Such nongenetic differences are likely heritable between successive generations and can also be influenced by processes such as cell cycle, age, or interplay between different pathways. To address the contribution of nongenetic heritability and cell cycle in cell-to-cell variability we developed a high-throughput and fully automated microfluidic platform that allows for concurrent measurement of gene expression, cell-cycle periods, age, and lineage information under a large number of temporally changing medium conditions and using multiple strains. We apply this technology to examine the role of nongenetic inheritance in cell heterogeneity of yeast pheromone signaling. Our data demonstrate that the capacity to respond to pheromone is passed across generations and that the strength of the response correlations between related cells is affected by perturbations in the signaling pathway. We observe that a ste50Δ mutant strain exhibits highly heterogeneous response to pheromone originating from a unique asymmetry between mother and daughter response. On the other hand, fus3Δ cells were found to exhibit an unusually high correlation between mother and daughter cells that arose from a combination of extended cell-cycle periods of fus3Δ mothers, and decreased cell-cycle modulation of the pheromone pathway. Our results contribute to the understanding of the origins of cell heterogeneity and demonstrate the importance of automated platforms that generate single-cell data on several parameters.},
	author = {Ricicova, Marketa and Hamidi, Mani and Quiring, Adam and Niemist{\"o}, Antti and Emberly, Eldon and Hansen, Carl L.},
	date-added = {2019-04-08 10:07:38 +0200},
	date-modified = {2019-04-09 11:37:31 +0200},
	doi = {10.1073/pnas.1215850110},
	eprint = {https://www.pnas.org/content/110/28/11403.full.pdf},
	issn = {0027-8424},
	journal = {Proceedings of the National Academy of Sciences},
	keywords = {variability},
	number = {28},
	pages = {11403--11408},
	publisher = {National Academy of Sciences},
	title = {Dissecting genealogy and cell cycle as sources of cell-to-cell variability in {MAPK} signaling using high-throughput lineage tracking},
	url = {https://www.pnas.org/content/110/28/11403},
	volume = {110},
	year = {2013},
	bdsk-url-1 = {https://www.pnas.org/content/110/28/11403},
	bdsk-url-2 = {https://doi.org/10.1073/pnas.1215850110}}

@article{ZengWal2015,
	author = {Zeng, Shen and Waldherr, Steffen and Allg{\"o}wer, Frank},
	date-added = {2019-04-08 09:13:33 +0200},
	date-modified = {2019-04-08 09:13:40 +0200},
	doi = {10.1109/CDC.2014.7039635},
	journal = {Proceedings of the IEEE Conference on Decision and Control},
	month = {02},
	pages = {1643-1648},
	title = {An inverse problem of tomographic type in population dynamics},
	volume = {2015},
	year = {2015},
	bdsk-url-1 = {https://doi.org/10.1109/CDC.2014.7039635}}

@article{Yaffe2019,
	abstract = {Genetic approaches to cancer research have dramatically advanced our understanding of the pathophysiology of this disease, leading to similar genetics-based approaches for precision therapy, which have been less successful. Reconfiguring and adapting the types of technologies that underlie genetic research to dissect tumor cell signaling in clinical samples may offer an alternative road forward.},
	author = {Yaffe, Michael B.},
	date-added = {2019-04-08 08:40:24 +0200},
	date-modified = {2019-04-08 08:40:37 +0200},
	doi = {10.1126/scisignal.aaw3483},
	elocation-id = {eaaw3483},
	eprint = {http://stke.sciencemag.org/content/12/565/eaaw3483.full.pdf},
	issn = {1945-0877},
	journal = {Science Signaling},
	keywords = {signaling; cancer; cancer signaling},
	number = {565},
	publisher = {Science Signaling},
	title = {Why geneticists stole cancer research even though cancer is primarily a signaling disease},
	url = {http://stke.sciencemag.org/content/12/565/eaaw3483},
	volume = {12},
	year = {2019},
	bdsk-url-1 = {http://stke.sciencemag.org/content/12/565/eaaw3483},
	bdsk-url-2 = {https://doi.org/10.1126/scisignal.aaw3483}}

@article{BuettnerMia2019,
	author = {B{\"u}ttner, Maren and Miao, Zhichao and Wolf, F Alexander and Teichmann, Sarah A and Theis, Fabian J},
	date-added = {2019-04-08 08:38:46 +0200},
	date-modified = {2019-04-08 08:39:13 +0200},
	journal = {Nature methods},
	keywords = {single-cell RNA-seq},
	number = {1},
	pages = {43},
	publisher = {Nature Publishing Group},
	title = {A test metric for assessing single-cell {RNA}-seq batch correction},
	volume = {16},
	year = {2019}}

@article{AdlungSta2019,
	author = {Adlung, L. and Stapor, P. and T{\"o}nsing, C. and Schmiester, L. and Schwarzm{\"u}ller, L. E. and Wang, D. and Timmer, J. and Klingm{\"u}ller, U. and Hasenauer, J. and Schilling, M.},
	date-added = {2019-04-05 14:25:07 +0200},
	date-modified = {2021-08-10 17:27:32 +0200},
	doi = {10.1016/j.celrep.2021.109507},
	journal = {Cell Reports},
	keywords = {cell-to-cell variability},
	month = {Aug.},
	number = {109507},
	title = {Cell-to-cell variability in {JAK2/STAT5} pathway components and cytoplasmic volumes defines survival threshold in erythroid progenitor cells},
	volume = {36},
	year = {2021},
	bdsk-file-1 = {YnBsaXN0MDDSAQIDBFxyZWxhdGl2ZVBhdGhZYWxpYXNEYXRhXxAYUGFwZXJzL0FkbHVuZ1N0YTIwMjEucGRmTxEBiAAAAAABiAACAAAMTWFjaW50b3NoIEhEAAAAAAAAAAAAAAAAAAAA36+iCEJEAAH/////EUFkbHVuZ1N0YTIwMjEucGRmAAAAAAAAAAAAAAAAAAAAAAAAAAAAAAAAAAAAAAAAAAAAAAAAAAAAAAAAAAAAAP/////dOGbNAAAAAAAAAAAAAQADAAAKIGN1AAAAAAAAAAAAAAAAAAZQYXBlcnMAAgBFLzpVc2Vyczpqb25hcy5hcnJ1ZGE6c2NpZWJvOk1MUzpCaWJsaW9ncmFwaHk6UGFwZXJzOkFkbHVuZ1N0YTIwMjEucGRmAAAOACQAEQBBAGQAbAB1AG4AZwBTAHQAYQAyADAAMgAxAC4AcABkAGYADwAaAAwATQBhAGMAaQBuAHQAbwBzAGgAIABIAEQAEgBDVXNlcnMvam9uYXMuYXJydWRhL3NjaWViby9NTFMvQmlibGlvZ3JhcGh5L1BhcGVycy9BZGx1bmdTdGEyMDIxLnBkZgAAEwABLwAAFQACABP//wAAAAgADQAaACQAPwAAAAAAAAIBAAAAAAAAAAUAAAAAAAAAAAAAAAAAAAHL}}

@article{LuoZha2011,
	author = {Luo, Ruiyan and Zhao, Hongyu},
	date-added = {2019-04-05 13:55:54 +0200},
	date-modified = {2019-04-05 13:56:13 +0200},
	journal = {The annals of applied statistics},
	keywords = {signaling; variability},
	number = {2A},
	pages = {725},
	publisher = {NIH Public Access},
	title = {Bayesian hierarchical modeling for signaling pathway inference from single cell interventional data},
	volume = {5},
	year = {2011}}

@article{KorkutWan2015,
	author = {Korkut, Anil and Wang, Weiqing and Demir, Emek and Aksoy, B{\"u}lent Arman and Jing, Xiaohong and Molinelli, Evan J and Babur, {\"O}zg{\"u}n and Bemis, Debra L and Sumer, Selcuk Onur and Solit, David B and others},
	date-added = {2019-04-05 09:52:16 +0200},
	date-modified = {2019-04-05 09:52:35 +0200},
	journal = {Elife},
	keywords = {perturbation experiment; ODE models},
	pages = {e04640},
	publisher = {eLife Sciences Publications Limited},
	title = {Perturbation biology nominates upstream--downstream drug combinations in RAF inhibitor resistant melanoma cells},
	volume = {4},
	year = {2015}}

@article{ZielinskiThe2018,
	abstract = {Recent advances in cytometry have radically altered the fate of single-cell proteomics by allowing a more accurate understanding of complex biological systems. Mass cytometry (CyTOF) provides simultaneous single-cell measurements that are crucial to understand cellular heterogeneity and identify novel cellular subsets. High-dimensional CyTOF data were traditionally analyzed by gating on bivariate dot plots, which are not only laborious given the quadratic increase of complexity with dimension but are also biased through manual gating. This review aims to discuss the impact of new analysis techniques for in-depths insights into the dynamics of immune regulation obtained from static snapshot data and to provide tools to immunologists to address the high dimensionality of their single-cell data.},
	author = {Palit, Subarna and Theis, Fabian and Zielinski, Christina},
	date-added = {2019-04-05 09:26:24 +0200},
	date-modified = {2019-04-11 16:38:35 +0200},
	doi = {10.1101/473215},
	elocation-id = {473215},
	eprint = {https://www.biorxiv.org/content/early/2018/11/20/473215.full.pdf},
	journal = {bioRxiv},
	keywords = {single-cell; CyTOF},
	publisher = {Cold Spring Harbor Laboratory},
	title = {Meeting the challenges of high-dimensional data analysis in immunology},
	url = {https://www.biorxiv.org/content/early/2018/11/20/473215},
	year = {2018},
	bdsk-url-1 = {https://www.biorxiv.org/content/early/2018/11/20/473215},
	bdsk-url-2 = {https://doi.org/10.1101/473215}}

@article{SlackMar2008,
	abstract = {Cellular populations have been widely observed to respond heterogeneously to perturbation. However, interpreting the observed heterogeneity is an extremely challenging problem because of the complexity of possible cellular phenotypes, the large dimension of potential perturbations, and the lack of methods for separating meaningful biological information from noise. Here, we develop an image-based approach to characterize cellular phenotypes based on patterns of signaling marker colocalization. Heterogeneous cellular populations are characterized as mixtures of phenotypically distinct subpopulations, and responses to perturbations are summarized succinctly as probabilistic redistributions of these mixtures. We apply our method to characterize the heterogeneous responses of cancer cells to a panel of drugs. We find that cells treated with drugs of (dis-)similar mechanism exhibit (dis-)similar patterns of heterogeneity. Despite the observed phenotypic diversity of cells observed within our data, low-complexity models of heterogeneity were sufficient to distinguish most classes of drug mechanism. Our approach offers a computational framework for assessing the complexity of cellular heterogeneity, investigating the degree to which perturbations induce redistributions of a limited, but nontrivial, repertoire of underlying states and revealing functional significance contained within distinct patterns of heterogeneous responses.},
	author = {Slack, Michael D. and Martinez, Elisabeth D. and Wu, Lani F. and Altschuler, Steven J.},
	date-added = {2019-04-04 13:38:43 +0200},
	date-modified = {2019-04-04 13:39:01 +0200},
	doi = {10.1073/pnas.0807038105},
	eprint = {https://www.pnas.org/content/105/49/19306.full.pdf},
	issn = {0027-8424},
	journal = {Proceedings of the National Academy of Sciences},
	keywords = {heterogeneity},
	number = {49},
	pages = {19306--19311},
	publisher = {National Academy of Sciences},
	title = {Characterizing heterogeneous cellular responses to perturbations},
	url = {https://www.pnas.org/content/105/49/19306},
	volume = {105},
	year = {2008},
	bdsk-file-1 = {YnBsaXN0MDDSAQIDBFxyZWxhdGl2ZVBhdGhZYWxpYXNEYXRhXxAXUGFwZXJzL1NsYWNrTWFyMjAwOC5wZGZPEQGCAAAAAAGCAAIAAAxNYWNpbnRvc2ggSEQAAAAAAAAAAAAAAAAAAADfr6IIQkQAAf////8QU2xhY2tNYXIyMDA4LnBkZgAAAAAAAAAAAAAAAAAAAAAAAAAAAAAAAAAAAAAAAAAAAAAAAAAAAAAAAAAAAAAA/////9mWkdEAAAAAAAAAAAABAAMAAAogY3UAAAAAAAAAAAAAAAAABlBhcGVycwACAEQvOlVzZXJzOmpvbmFzLmFycnVkYTpzY2llYm86TUxTOkJpYmxpb2dyYXBoeTpQYXBlcnM6U2xhY2tNYXIyMDA4LnBkZgAOACIAEABTAGwAYQBjAGsATQBhAHIAMgAwADAAOAAuAHAAZABmAA8AGgAMAE0AYQBjAGkAbgB0AG8AcwBoACAASABEABIAQlVzZXJzL2pvbmFzLmFycnVkYS9zY2llYm8vTUxTL0JpYmxpb2dyYXBoeS9QYXBlcnMvU2xhY2tNYXIyMDA4LnBkZgATAAEvAAAVAAIAE///AAAACAANABoAJAA+AAAAAAAAAgEAAAAAAAAABQAAAAAAAAAAAAAAAAAAAcQ=},
	bdsk-url-1 = {https://www.pnas.org/content/105/49/19306},
	bdsk-url-2 = {https://doi.org/10.1073/pnas.0807038105}}

@article{MitchellHof2018,
	author = {Mitchell, Simon and Hoffmann, Alexander},
	date-added = {2019-04-01 16:28:14 +0200},
	date-modified = {2019-04-01 16:28:35 +0200},
	journal = {Current opinion in systems biology},
	keywords = {intrinsic noise; extrinsic noise},
	pages = {39--45},
	publisher = {Elsevier},
	title = {Identifying noise sources governing cell-to-cell variability},
	volume = {8},
	year = {2018}}

@inproceedings{PalaniappanGyo2013,
	author = {Palaniappan, Sucheendra K. and Gyori, Benjamin M. and Liu, Bing and Hsu, David and Thiagarajan, PS},
	booktitle = {International Conference on Computational Methods in Systems Biology},
	date-added = {2019-03-31 14:03:09 +0200},
	date-modified = {2019-04-11 16:38:56 +0200},
	keywords = {statistical model checking},
	organization = {Springer},
	pages = {120--134},
	title = {Statistical model checking based calibration and analysis of bio-pathway models},
	year = {2013}}

@article{SinzgerVan2019,
	abstract = {Null models for the effect of combination therapies are widely used to evaluate synergy and antagonism of drugs. Due to the relevance of null models, their suitability is continuously discussed. Here, we contribute to the discussion by investigating the properties of five null models. Our study includes the model proposed by David J. Hand, which we refer to as Hand model. The Hand model has been introduced almost 20 years ago but hardly was used and studied. We show that the Hand model generalizes the principle of dose equivalence compared to the Loewe model and resolves the ambiguity of the Tallarida model. This provides a solution to the persisting conflict about the compatibility of two essential model properties: the sham combination principle and the principle of dose equivalence. By embedding several null models into a common framework, we shed light in their biochemical validity and provide indications that the Hand model is biochemically most plausible. We illustrate the practical implications and differences between null models by examining differences of null models on published data.},
	author = {Sinzger, Mark and Vanhoefer, Jakob and Loos, Carolin and Hasenauer, Jan},
	da = {2019/02/28},
	date-added = {2019-03-10 09:39:01 +0100},
	date-modified = {2019-03-10 09:39:17 +0100},
	doi = {10.1038/s41598-019-38907-x},
	isbn = {2045-2322},
	journal = {Scientific Reports},
	keywords = {combination therapy; null models},
	number = {1},
	pages = {3002},
	title = {Comparison of null models for combination drug therapy reveals Hand model as biochemically most plausible},
	ty = {JOUR},
	url = {https://doi.org/10.1038/s41598-019-38907-x},
	volume = {9},
	year = {2019},
	bdsk-file-1 = {YnBsaXN0MDDSAQIDBFxyZWxhdGl2ZVBhdGhZYWxpYXNEYXRhXxAZUGFwZXJzL1NpbnpnZXJWYW4yMDE5LnBkZk8RAYoAAAAAAYoAAgAADE1hY2ludG9zaCBIRAAAAAAAAAAAAAAAAAAAAN+voghCRAAB/////xJTaW56Z2VyVmFuMjAxOS5wZGYAAAAAAAAAAAAAAAAAAAAAAAAAAAAAAAAAAAAAAAAAAAAAAAAAAAAAAAAAAAD/////2n16EgAAAAAAAAAAAAEAAwAACiBjdQAAAAAAAAAAAAAAAAAGUGFwZXJzAAIARi86VXNlcnM6am9uYXMuYXJydWRhOnNjaWVibzpNTFM6QmlibGlvZ3JhcGh5OlBhcGVyczpTaW56Z2VyVmFuMjAxOS5wZGYADgAmABIAUwBpAG4AegBnAGUAcgBWAGEAbgAyADAAMQA5AC4AcABkAGYADwAaAAwATQBhAGMAaQBuAHQAbwBzAGgAIABIAEQAEgBEVXNlcnMvam9uYXMuYXJydWRhL3NjaWViby9NTFMvQmlibGlvZ3JhcGh5L1BhcGVycy9TaW56Z2VyVmFuMjAxOS5wZGYAEwABLwAAFQACABP//wAAAAgADQAaACQAQAAAAAAAAAIBAAAAAAAAAAUAAAAAAAAAAAAAAAAAAAHO},
	bdsk-url-1 = {https://doi.org/10.1038/s41598-019-38907-x}}

@article{KlingerRic2018,
	abstract = {Summary: Likelihood-free methods are often required for inference in systems biology. While approximate Bayesian computation (ABC) provides a theoretical solution, its practical application has often been challenging due to its high computational demands. To scale likelihood-free inference to computationally demanding stochastic models, we developed pyABC: a distributed and scalable ABC-Sequential Monte Carlo (ABC-SMC) framework. It implements a scalable, runtime-minimizing parallelization strategy for multi-core and distributed environments scaling to thousands of cores. The framework is accessible to non-expert users and also enables advanced users to experiment with and to custom implement many options of ABC-SMC schemes, such as acceptance threshold schedules, transition kernels and distance functions without alteration of pyABC's source code. pyABC includes a web interface to visualize ongoing and finished ABC-SMC runs and exposes an API for data querying and post-processing.
Availability and Implementation: pyABC is written in Python 3 and is released under a 3-clause BSD license. The source code is hosted on https://github.com/icb-dcm/pyabc and the documentation on http://pyabc.readthedocs.io. It can be installed from the Python Package Index (PyPI).
Supplementary information: Supplementary data are available at Bioinformatics online.},
	author = {Klinger, Emmanuel and Rickert, Dennis and Hasenauer, Jan},
	date-added = {2019-02-25 23:05:00 +0100},
	date-modified = {2019-04-09 11:43:27 +0200},
	journal = {Bioinf.},
	journal-full = {Bioinformatics (Oxford, England)},
	keywords = {ABC; software},
	month = {10},
	number = {20},
	pages = {3591--3593},
	pmid = {29762723},
	pst = {ppublish},
	title = {{pyABC}: distributed, likelihood-free inference},
	volume = {34},
	year = {2018},
	bdsk-url-1 = {https://doi.org/10.1093/bioinformatics/bty361}}

@article{SeeDut2017,
	abstract = {Dendritic cells (DC) are professional antigen-presenting cells that orchestrate immune responses. The human DC population comprises two main functionally specialized lineages, whose origins and differentiation pathways remain incompletely defined. Here, we combine two high-dimensional technologies-single-cell messenger RNA sequencing (scmRNAseq) and cytometry by time-of-flight (CyTOF)-to identify human blood CD123+CD33+CD45RA+ DC precursors (pre-DC). Pre-DC share surface markers with plasmacytoid DC (pDC) but have distinct functional properties that were previously attributed to pDC. Tracing the differentiation of DC from the bone marrow to the peripheral blood revealed that the pre-DC compartment contains distinct lineage-committed subpopulations, including one early uncommitted CD123high pre-DC subset and two CD45RA+CD123low lineage-committed subsets exhibiting functional differences. The discovery of multiple committed pre-DC populations opens promising new avenues for the therapeutic exploitation of DC subset-specific targeting.},
	author = {See, Peter and Dutertre, Charles-Antoine and Chen, Jinmiao and G{\"u}nther, Patrick and McGovern, Naomi and Irac, Sergio Erdal and Gunawan, Merry and Beyer, Marc and H{\"a}ndler, Kristian and Duan, Kaibo and Sumatoh, Hermi Rizal Bin and Ruffin, Nicolas and Jouve, Mabel and Gea-Mallorqu{\'\i}, Ester and Hennekam, Raoul C M and Lim, Tony and Yip, Chan Chung and Wen, Ming and Malleret, Benoit and Low, Ivy and Shadan, Nurhidaya Binte and Fen, Charlene Foong Shu and Tay, Alicia and Lum, Josephine and Zolezzi, Francesca and Larbi, Anis and Poidinger, Michael and Chan, Jerry K Y and Chen, Qingfeng and R{\'e}nia, Laurent and Haniffa, Muzlifah and Benaroch, Philippe and Schlitzer, Andreas and Schultze, Joachim L and Newell, Evan W and Ginhoux, Florent},
	date-added = {2019-02-25 22:58:13 +0100},
	date-modified = {2019-02-25 22:58:32 +0100},
	doi = {10.1126/science.aag3009},
	journal = {Science},
	journal-full = {Science (New York, N.Y.)},
	mesh = {Blood Cells; Cell Differentiation; Cell Lineage; Cell Separation; Dendritic Cells; Humans; Sequence Analysis, RNA; Single-Cell Analysis; Unsupervised Machine Learning},
	month = {June},
	number = {6342},
	pmid = {28473638},
	pst = {ppublish},
	title = {Mapping the human DC lineage through the integration of high-dimensional techniques},
	volume = {356},
	year = {2017},
	bdsk-url-1 = {https://doi.org/10.1126/science.aag3009}}

@article{ChristGun2018,
	annote = {doi: 10.1016/j.cell.2017.12.013},
	author = {Christ, Anette and G{\"u}nther, Patrick and Lauterbach, Mario A. R. and Duewell, Peter and Biswas, Debjani and Pelka, Karin and Scholz, Claus J. and Oosting, Marije and Haendler, Kristian and Ba{\ss}ler, Kevin and Klee, Kathrin and Schulte-Schrepping, Jonas and Ulas, Thomas and Moorlag, Simone J. C. F. M. and Kumar, Vinod and Park, Min Hi and Joosten, Leo A. B. and Groh, Laszlo A. and Riksen, Niels P. and Espevik, Terje and Schlitzer, Andreas and Li, Yang and Fitzgerald, Michael L. and Netea, Mihai G. and Schultze, Joachim L. and Latz, Eicke},
	booktitle = {Cell},
	date = {2018/01/11},
	date-added = {2019-02-25 22:57:06 +0100},
	date-modified = {2019-02-25 22:57:24 +0100},
	doi = {10.1016/j.cell.2017.12.013},
	isbn = {0092-8674},
	journal = {Cell},
	m3 = {doi: 10.1016/j.cell.2017.12.013},
	month = {2019/02/25},
	number = {1},
	pages = {162--175.e14},
	publisher = {Elsevier},
	title = {Western Diet Triggers {NLRP3}-Dependent Innate Immune Reprogramming},
	ty = {JOUR},
	url = {https://doi.org/10.1016/j.cell.2017.12.013},
	volume = {172},
	year = {2018},
	year1 = {2018},
	bdsk-url-1 = {https://doi.org/10.1016/j.cell.2017.12.013}}

@article{WendelnDeg2018,
	abstract = {Innate immune memory is a vital mechanism of myeloid cell plasticity that occurs in response to environmental stimuli and alters subsequent immune responses. Two types of immunological imprinting can be distinguished---training and tolerance. These are epigenetically mediated and enhance or suppress subsequent inflammation, respectively. Whether immune memory occurs in tissue-resident macrophages in vivo and how it may affect pathology remains largely unknown. Here we demonstrate that peripherally applied inflammatory stimuli induce acute immune training and tolerance in the brain and lead to differential epigenetic reprogramming of brain-resident macrophages (microglia) that persists for at least six months. Strikingly, in a mouse model of Alzheimer's pathology, immune training exacerbates cerebral β-amyloidosis and immune tolerance alleviates it; similarly, peripheral immune stimulation modifies pathological features after stroke. Our results identify immune memory in the brain as an important modifier of neuropathology.},
	author = {Wendeln, Ann-Christin and Degenhardt, Karoline and Kaurani, Lalit and Gertig, Michael and Ulas, Thomas and Jain, Gaurav and Wagner, Jessica and H{\"a}sler, Lisa M. and Wild, Katleen and Skodras, Angelos and Blank, Thomas and Staszewski, Ori and Datta, Moumita and Centeno, Tonatiuh Pena and Capece, Vincenzo and Islam, Md. Rezaul and Kerimoglu, Cemil and Staufenbiel, Matthias and Schultze, Joachim L. and Beyer, Marc and Prinz, Marco and Jucker, Mathias and Fischer, Andr{\'e} and Neher, Jonas J.},
	da = {2018/04/01},
	date-added = {2019-02-25 22:54:30 +0100},
	date-modified = {2019-02-25 22:55:24 +0100},
	doi = {10.1038/s41586-018-0023-4},
	isbn = {1476-4687},
	journal = {Nature},
	number = {7701},
	pages = {332--338},
	title = {Innate immune memory in the brain shapes neurological disease hallmarks},
	ty = {JOUR},
	url = {https://doi.org/10.1038/s41586-018-0023-4},
	volume = {556},
	year = {2018},
	bdsk-url-1 = {https://doi.org/10.1038/s41586-018-0023-4}}

@article{ScholzBie2018,
	abstract = {Recent technological advances enable genomics of individual cells, the building blocks of all living organisms. Single cell data characteristics differ from those of bulk data, which led to a plethora of new analytical strategies. However, solutions are only useful for experts and currently, there are no widely accepted gold standards for single cell data analysis. To meet the requirements of analytical flexibility, ease of use and data security, we developed FASTGenomics (https://fastgenomics.org) as a powerful, efficient, versatile, robust, safe and intuitive analytical ecosystem for single-cell transcriptomics.},
	author = {Scholz, Claus J and Biernat, Pawe{\l} and Becker, Matthias and Ba{\ss}ler, Kevin and G{\"u}nther, Patrick and Balfer, Jenny and Dickten, Henning and Fl{\"o}er, Lars and Heikamp, Kathrin and Angerer, Philipp and Heilig, Matthias and Karle, Ralf and K{\"o}hler, Meike and Mazurkiewicz, Thomas and M{\"o}nnighoff, Martin and Sauer, Christian and Schick, Albrecht and Schlemm, Gerhard and Weigelt, Roland and Winkler, Martin and Ulas, Thomas and Theis, Fabian and Huthmacher, Stephan and Kratsch, Christina and Schultze, Joachim L},
	date-added = {2019-02-25 22:52:58 +0100},
	date-modified = {2019-02-25 22:53:08 +0100},
	doi = {10.1101/272476},
	elocation-id = {272476},
	eprint = {https://www.biorxiv.org/content/early/2018/03/22/272476.full.pdf},
	journal = {bioRxiv},
	publisher = {Cold Spring Harbor Laboratory},
	title = {FASTGenomics: An analytical ecosystem for single-cell RNA sequencing data},
	url = {https://www.biorxiv.org/content/early/2018/03/22/272476},
	year = {2018},
	bdsk-url-1 = {https://www.biorxiv.org/content/early/2018/03/22/272476},
	bdsk-url-2 = {https://doi.org/10.1101/272476}}

@article{Warnat-HerresthalPer2018,
	abstract = {Acute Myeloid Leukemia (AML) is a severe, mostly fatal hematopoietic malignancy. Despite nearly two decades of promising results using gene expression profiling, international recommendations for diagnosis and differential diagnosis of AML remain based on classical approaches including assessment of morphology, immunophenotyping, cytochemistry, and cytogenetics. Concerns about the translation of whole transcriptome profiling include the robustness of derived predictors when taking into account factors such as study- and site-specific effects and whether achievable levels of accuracy are sufficient for practical use. In the present study, we sought to shed light on these issues via a large-scale analysis using machine learning methods applied to a total of 12,029 samples from 105 different studies. Taking advantage of the breadth of data and the now much improved understanding of high-dimensional modeling, we show that AML can be predicted with high accuracy. High-dimensional approaches - in which multivariate signatures are learned directly from genome-wide data with no prior biological knowledge - are highly effective and robust. We explore also the relationship between predictive signatures, differential expression and known AML-related genes. Taken together, our results support the notion that transcriptome assessment could be used as part of an integrated genomic approach in cancer diagnosis and treatment to be implemented early on for diagnosis and differential diagnosis of AML.},
	author = {Warnat-Herresthal, Stefanie and Perrakis, Konstantinos and Taschler, Bernd and Becker, Matthias and Seep, Lea and Bassler, Kevin and Guenther, Patrick and Schulte-Schrepping, Jonas and Klee, Kathrin and Ulas, Thomas and Haferlach, Torsten and Mukherjee, Sach and Schultze, Joachim L.},
	date-added = {2019-02-25 22:51:25 +0100},
	date-modified = {2019-02-25 22:51:45 +0100},
	doi = {10.1101/382143},
	elocation-id = {382143},
	eprint = {https://www.biorxiv.org/content/early/2018/08/01/382143.full.pdf},
	journal = {bioRxiv},
	publisher = {Cold Spring Harbor Laboratory},
	title = {Diagnostic value of blood gene expression-based classifiers as exemplified for acute myeloid leukemia},
	url = {https://www.biorxiv.org/content/early/2018/08/01/382143},
	year = {2018},
	bdsk-url-1 = {https://www.biorxiv.org/content/early/2018/08/01/382143},
	bdsk-url-2 = {https://doi.org/10.1101/382143}}

@article{JetkaWin2018,
	author = {Jetka, Tomasz and Winarski, Tomasz and Nienaltowski, Karol and Blonski, Slawomir and Komorowski, Michal},
	date-added = {2019-02-16 09:32:19 +0100},
	date-modified = {2019-03-31 14:15:12 +0200},
	journal = {arXiv preprint arXiv:1808.05581},
	keywords = {Information theory},
	title = {Information-theoretic analysis of multivariate single-cell signaling responses using {SLEMI}},
	year = {2018},
	bdsk-file-1 = {YnBsaXN0MDDSAQIDBFxyZWxhdGl2ZVBhdGhZYWxpYXNEYXRhXxAXUGFwZXJzL0pldGthV2luMjAxOC5wZGZPEQGCAAAAAAGCAAIAAAxNYWNpbnRvc2ggSEQAAAAAAAAAAAAAAAAAAADfr6IIQkQAAf////8QSmV0a2FXaW4yMDE4LnBkZgAAAAAAAAAAAAAAAAAAAAAAAAAAAAAAAAAAAAAAAAAAAAAAAAAAAAAAAAAAAAAA/////9mWkdEAAAAAAAAAAAABAAMAAAogY3UAAAAAAAAAAAAAAAAABlBhcGVycwACAEQvOlVzZXJzOmpvbmFzLmFycnVkYTpzY2llYm86TUxTOkJpYmxpb2dyYXBoeTpQYXBlcnM6SmV0a2FXaW4yMDE4LnBkZgAOACIAEABKAGUAdABrAGEAVwBpAG4AMgAwADEAOAAuAHAAZABmAA8AGgAMAE0AYQBjAGkAbgB0AG8AcwBoACAASABEABIAQlVzZXJzL2pvbmFzLmFycnVkYS9zY2llYm8vTUxTL0JpYmxpb2dyYXBoeS9QYXBlcnMvSmV0a2FXaW4yMDE4LnBkZgATAAEvAAAVAAIAE///AAAACAANABoAJAA+AAAAAAAAAgEAAAAAAAAABQAAAAAAAAAAAAAAAAAAAcQ=}}

@article{Roepstorff2009,
	author = {Roepstorff, K and Grandal, MV and Henriksen, L and Knudsen, SL and Lerdrup, M and Grovdal, L and Willumsen, BM and van Deurs, B},
	date-added = {2019-02-21 10:02:19 +0100},
	date-modified = {2019-02-21 10:02:45 +0100},
	journal = {Traffic},
	title = {Differential effects of EGFR ligands on endocytic sorting of the receptor},
	year = {2009}}

@article{Dunnen2016,
	author = {den Dunnen, JT and Dalgleish, R and Maglott, DR and Hart, RK and Greenblatt, MS and McGowan-Jordan, J and Roux, AF and Smith, T and Antonarakis, SE and Taschner, PE},
	date-added = {2019-03-04 10:02:19 +0100},
	date-modified = {2019-03-04 10:02:45 +0100},
	journal = {Hum Mutat},
	title = {HGVS Recommendations for the Description of Sequence Variants: 2016 Update},
	year = {2016}}

@article{Schneider2012,
	author = {Schneider, C A and Rasband, W S and Eliceiri, K W},
	date-added = {2019-02-18 19:42:19 +0100},
	date-modified = {2019-02-18 19:42:45 +0100},
	journal = {Nature methods},
	title = {NIH Image to ImageJ: 25 years of image analysis},
	year = {2012}}

@article{FlobakBau2015,
	author = {Flobak, A and Baudot, A and Remy, E and Thommesen, L and Thieffry, D and Kuiper, M and Laegreid, A},
	date-added = {2019-03-18 10:52:19 +0100},
	date-modified = {2019-03-18 10:52:45 +0100},
	journal = {PLoS Comput Biol},
	title = {Discovery of Drug Synergies in Gastric Cancer Cells Predicted by Logical Modeling},
	year = {2015}}

@article{Poste2011,
	author = {Poste, George},
	date-added = {2019-03-18 10:42:19 +0100},
	date-modified = {2019-03-18 10:42:45 +0100},
	journal = {Nature},
	title = {Bring on the biomarkers},
	year = {2011}}

@article{SorkinDuex2010,
	author = {Sorkin, A and Duex, JE},
	date-added = {2019-03-22 10:42:19 +0100},
	date-modified = {2019-03-22 10:42:45 +0100},
	journal = {Curr Protoc Cell Biol},
	title = {Quantitative analysis of endocytosis and turnover of epidermal growth factor (EGF) and EGF receptor},
	year = {2010}}

@article{KleinMat2004,
	author = {Klein, P and Mattoon, D and Lemmon, MA and Schlessinger, J},
	date-added = {2019-03-22 10:45:19 +0100},
	date-modified = {2019-03-22 10:45:45 +0100},
	journal = {Proc Natl Acad Sci USA},
	title = {A structure-based model for ligand binding and dimerization of EGF receptors},
	year = {2004}}

@article{KimGro2008,
	author = {Kim, GP and Grothey, A},
	date-added = {2019-03-22 10:47:19 +0100},
	date-modified = {2019-03-22 10:47:45 +0100},
	journal = {Biologics},
	title = {Targeting colorectal cancer with human anti-EGFR monoclonocal antibodies: focus on panitumumab},
	year = {2008}}

@article{Bray2018,
	author = {Bray, F and Ferlay, J and Soerjomataram, I and Siegel, RL and Torre, LA and Jemal A},
	date-added = {2019-02-18 19:32:19 +0100},
	date-modified = {2019-02-18 19:32:45 +0100},
	journal = {CA Cancer J Clin},
	title = {Global cancer statistics 2018: GLOBOCAN estimates of incidence and mortality worldwide for 36 cancers in 185 countries},
	year = {2018}}

@article{Park2016,
	author = {Park, Chi Hoon and Cho, Sung Yun and Ha, Jae Du and Jung, Heejung and Kim, Hyung Rae and Lee, Chong Ock and Jang, In-Young and Chae, Chong Hak and Lee, Heung Kyoung and Choi, Sang Un},
	date-added = {2019-02-18 16:32:19 +0100},
	date-modified = {2019-02-18 16:32:45 +0100},
	journal = {BMC Cancer},
	title = {Novel c-Met inhibitor suppresses the growth of c-Met-addicted gastric cancer cells},
	year = {2016}}

@article{Heindl2012,
	author = {Heindl, S and Eggenstein, E and Keller, S and Kneissl, J and Keller, G and Mutze, K and Rauser, S and Gasteiger, G and Drexler, I and Hapfelmeier, A and H{\"o}fler, H and Luber, B},
	date-added = {2019-02-18 16:22:19 +0100},
	date-modified = {2019-02-18 16:22:45 +0100},
	journal = {J Cancer Res Clin Oncol},
	title = {Relevance of MET activation and genetic alterations of KRAS and E-cadherin for cetuximab sensitivity of gastric cancer cell lines.},
	year = {2012}}

@article{SudermanBac2017,
	author = {Suderman, Ryan and Bachman, John A and Smith, Adam and Sorger, Peter K and Deeds, Eric J},
	date-added = {2019-02-16 09:29:01 +0100},
	date-modified = {2019-02-16 09:29:25 +0100},
	journal = {Proceedings of the National Academy of Sciences},
	number = {22},
	pages = {5755--5760},
	publisher = {National Acad Sciences},
	title = {Fundamental trade-offs between information flow in single cells and cellular populations},
	volume = {114},
	year = {2017},
	bdsk-file-1 = {YnBsaXN0MDDSAQIDBFxyZWxhdGl2ZVBhdGhZYWxpYXNEYXRhXxAaUGFwZXJzL1N1ZGVybWFuQmFjMjAxNy5wZGZPEQGQAAAAAAGQAAIAAAxNYWNpbnRvc2ggSEQAAAAAAAAAAAAAAAAAAADfr6IIQkQAAf////8TU3VkZXJtYW5CYWMyMDE3LnBkZgAAAAAAAAAAAAAAAAAAAAAAAAAAAAAAAAAAAAAAAAAAAAAAAAAAAAAAAAAA/////9mWkdEAAAAAAAAAAAABAAMAAAogY3UAAAAAAAAAAAAAAAAABlBhcGVycwACAEcvOlVzZXJzOmpvbmFzLmFycnVkYTpzY2llYm86TUxTOkJpYmxpb2dyYXBoeTpQYXBlcnM6U3VkZXJtYW5CYWMyMDE3LnBkZgAADgAoABMAUwB1AGQAZQByAG0AYQBuAEIAYQBjADIAMAAxADcALgBwAGQAZgAPABoADABNAGEAYwBpAG4AdABvAHMAaAAgAEgARAASAEVVc2Vycy9qb25hcy5hcnJ1ZGEvc2NpZWJvL01MUy9CaWJsaW9ncmFwaHkvUGFwZXJzL1N1ZGVybWFuQmFjMjAxNy5wZGYAABMAAS8AABUAAgAT//8AAAAIAA0AGgAkAEEAAAAAAAACAQAAAAAAAAAFAAAAAAAAAAAAAAAAAAAB1Q==}}

@article{Wolkenhauer2014,
	abstract = {Next generation sequencing technologies are bringing about a renaissance of mining approaches.  A comprehensive picture of the genetic landscape of an individual patient will be useful, for example, to identify groups of patients that do or do not respond to certain therapies. The high expectations may however not be satisfied if the number of patient groups with similar characteristics is going to be very large. I therefore doubt that mining sequence data will give us an understanding of why and when therapies work. For understanding the mechanisms underlying diseases, an alternative approach is to model small networks in quantitative mechanistic detail, to elucidate the role of gene and proteins in dynamically changing the functioning of cells. Here an obvious critique is that these models consider too few components, compared to what might be relevant for any particular cell function. I show here that mining approaches and dynamical systems theory are two ends of a spectrum of methodologies to choose from. Drawing upon personal experience in numerous interdisciplinary collaborations, I provide guidance on how to model by discussing the question "Why model?"},
	author = {Wolkenhauer, Olaf},
	date-added = {2019-02-13 08:45:05 +0100},
	date-modified = {2019-02-13 08:45:22 +0100},
	doi = {10.3389/fphys.2014.00021},
	issn = {1664-042X},
	journal = {Frontiers in Physiology},
	keywords = {review; modeling},
	pages = {21},
	title = {Why model?},
	url = {https://www.frontiersin.org/article/10.3389/fphys.2014.00021},
	volume = {5},
	year = {2014},
	bdsk-file-1 = {YnBsaXN0MDDSAQIDBFxyZWxhdGl2ZVBhdGhZYWxpYXNEYXRhXxAaUGFwZXJzL1dvbGtlbmhhdWVyMjAxNC5wZGZPEQGQAAAAAAGQAAIAAAxNYWNpbnRvc2ggSEQAAAAAAAAAAAAAAAAAAADfr6IIQkQAAf////8TV29sa2VuaGF1ZXIyMDE0LnBkZgAAAAAAAAAAAAAAAAAAAAAAAAAAAAAAAAAAAAAAAAAAAAAAAAAAAAAAAAAA/////9mWkdEAAAAAAAAAAAABAAMAAAogY3UAAAAAAAAAAAAAAAAABlBhcGVycwACAEcvOlVzZXJzOmpvbmFzLmFycnVkYTpzY2llYm86TUxTOkJpYmxpb2dyYXBoeTpQYXBlcnM6V29sa2VuaGF1ZXIyMDE0LnBkZgAADgAoABMAVwBvAGwAawBlAG4AaABhAHUAZQByADIAMAAxADQALgBwAGQAZgAPABoADABNAGEAYwBpAG4AdABvAHMAaAAgAEgARAASAEVVc2Vycy9qb25hcy5hcnJ1ZGEvc2NpZWJvL01MUy9CaWJsaW9ncmFwaHkvUGFwZXJzL1dvbGtlbmhhdWVyMjAxNC5wZGYAABMAAS8AABUAAgAT//8AAAAIAA0AGgAkAEEAAAAAAAACAQAAAAAAAAAFAAAAAAAAAAAAAAAAAAAB1Q==},
	bdsk-url-1 = {https://www.frontiersin.org/article/10.3389/fphys.2014.00021},
	bdsk-url-2 = {https://doi.org/10.3389/fphys.2014.00021}}

@article{JeschkeBau2013,
	author = {Jeschke, Matthias and Baumg{\"a}rtner, Stephan and Legewie, Stefan},
	date-added = {2019-02-12 17:28:13 +0100},
	date-modified = {2019-02-12 17:28:20 +0100},
	journal = {PLoS computational biology},
	number = {12},
	pages = {e1003357},
	publisher = {Public Library of Science},
	title = {Determinants of cell-to-cell variability in protein kinase signaling},
	volume = {9},
	year = {2013},
	bdsk-file-1 = {YnBsaXN0MDDSAQIDBFxyZWxhdGl2ZVBhdGhZYWxpYXNEYXRhXxAZUGFwZXJzL0plc2Noa2VCYXUyMDEzLlBERk8RAYoAAAAAAYoAAgAADE1hY2ludG9zaCBIRAAAAAAAAAAAAAAAAAAAAN+voghCRAAB/////xJKZXNjaGtlQmF1MjAxMy5QREYAAAAAAAAAAAAAAAAAAAAAAAAAAAAAAAAAAAAAAAAAAAAAAAAAAAAAAAAAAAD/////2ZaR0QAAAAAAAAAAAAEAAwAACiBjdQAAAAAAAAAAAAAAAAAGUGFwZXJzAAIARi86VXNlcnM6am9uYXMuYXJydWRhOnNjaWVibzpNTFM6QmlibGlvZ3JhcGh5OlBhcGVyczpKZXNjaGtlQmF1MjAxMy5QREYADgAmABIASgBlAHMAYwBoAGsAZQBCAGEAdQAyADAAMQAzAC4AUABEAEYADwAaAAwATQBhAGMAaQBuAHQAbwBzAGgAIABIAEQAEgBEVXNlcnMvam9uYXMuYXJydWRhL3NjaWViby9NTFMvQmlibGlvZ3JhcGh5L1BhcGVycy9KZXNjaGtlQmF1MjAxMy5QREYAEwABLwAAFQACABP//wAAAAgADQAaACQAQAAAAAAAAAIBAAAAAAAAAAUAAAAAAAAAAAAAAAAAAAHO}}

@article{FroehlichRei2018,
	abstract = {Single-cell time-lapse studies have advanced the quantitative understanding of cellular pathways and their inherent cell-to-cell variability. However, parameters retrieved from individual experiments are model dependent and their estimation is limited, if based on solely one kind of experiment. Hence, methods to integrate data collected under different conditions are expected to improve model validation and information content. Here we present a multi-experiment nonlinear mixed effect modeling approach for mechanistic pathway models, which allows the integration of multiple single-cell perturbation experiments. We apply this approach to the translation of green fluorescent protein after transfection using a massively parallel read-out of micropatterned single-cell arrays. We demonstrate that the integration of data from perturbation experiments allows the robust reconstruction of cell-to-cell variability, i.e., parameter densities, while each individual experiment provides insufficient information. Indeed, we show that the integration of the datasets on the population level also improves the estimates for individual cells by breaking symmetries, although each of them is only measured in one experiment. Moreover, we confirmed that the suggested approach is robust with respect to batch effects across experimental replicates and can provide mechanistic insights into the nature of batch effects. We anticipate that the proposed multi-experiment nonlinear mixed effect modeling approach will serve as a basis for the analysis of cellular heterogeneity in single-cell dynamics.},
	author = {Fr{\"o}hlich, Fabian and Reiser, Anita and Fink, Laura and Wosch{\'e}e, Daniel and Ligon, Thomas and Theis, Fabian Joachim and R{\"a}dler, Joachim Oskar and Hasenauer, Jan},
	da = {2018/12/10},
	date-added = {2019-02-12 13:53:23 +0100},
	date-modified = {2019-02-13 12:51:46 +0100},
	doi = {10.1038/s41540-018-0079-7},
	isbn = {2056-7189},
	journal = {npj Systems Biology and Applications},
	keywords = {mixed-effect models},
	number = {1},
	pages = {1},
	title = {Multi-experiment nonlinear mixed effect modeling of single-cell translation kinetics after transfection},
	ty = {JOUR},
	url = {https://doi.org/10.1038/s41540-018-0079-7},
	volume = {5},
	year = {2018},
	bdsk-file-1 = {YnBsaXN0MDDSAQIDBFxyZWxhdGl2ZVBhdGhZYWxpYXNEYXRhXxAbUGFwZXJzL0Zyb2VobGljaFJlaTIwMTgucGRmTxEBkgAAAAABkgACAAAMTWFjaW50b3NoIEhEAAAAAAAAAAAAAAAAAAAA36+iCEJEAAH/////FEZyb2VobGljaFJlaTIwMTgucGRmAAAAAAAAAAAAAAAAAAAAAAAAAAAAAAAAAAAAAAAAAAAAAAAAAAAAAAAAAP/////ZlpHRAAAAAAAAAAAAAQADAAAKIGN1AAAAAAAAAAAAAAAAAAZQYXBlcnMAAgBILzpVc2Vyczpqb25hcy5hcnJ1ZGE6c2NpZWJvOk1MUzpCaWJsaW9ncmFwaHk6UGFwZXJzOkZyb2VobGljaFJlaTIwMTgucGRmAA4AKgAUAEYAcgBvAGUAaABsAGkAYwBoAFIAZQBpADIAMAAxADgALgBwAGQAZgAPABoADABNAGEAYwBpAG4AdABvAHMAaAAgAEgARAASAEZVc2Vycy9qb25hcy5hcnJ1ZGEvc2NpZWJvL01MUy9CaWJsaW9ncmFwaHkvUGFwZXJzL0Zyb2VobGljaFJlaTIwMTgucGRmABMAAS8AABUAAgAT//8AAAAIAA0AGgAkAEIAAAAAAAACAQAAAAAAAAAFAAAAAAAAAAAAAAAAAAAB2A==},
	bdsk-url-1 = {https://doi.org/10.1038/s41540-018-0079-7}}

@article{DharmarajanKal2019,
	author = {Dharmarajan, Lekshmi and Kaltenbach, Hans-Michael and Rudolf, Fabian and Stelling, Joerg},
	date-added = {2019-02-12 13:30:57 +0100},
	date-modified = {2019-02-12 13:31:32 +0100},
	journal = {Cell systems},
	keywords = {mixed-effect models; single-cell},
	publisher = {Elsevier},
	title = {A simple and flexible computational framework for inferring sources of heterogeneity from single-cell dynamics},
	year = {2019},
	bdsk-file-1 = {YnBsaXN0MDDSAQIDBFxyZWxhdGl2ZVBhdGhZYWxpYXNEYXRhXxAdUGFwZXJzL0RoYXJtYXJhamFuS2FsMjAxOS5wZGZPEQGaAAAAAAGaAAIAAAxNYWNpbnRvc2ggSEQAAAAAAAAAAAAAAAAAAADfr6IIQkQAAf////8WRGhhcm1hcmFqYW5LYWwyMDE5LnBkZgAAAAAAAAAAAAAAAAAAAAAAAAAAAAAAAAAAAAAAAAAAAAAAAAAAAAAA/////9mWkdEAAAAAAAAAAAABAAMAAAogY3UAAAAAAAAAAAAAAAAABlBhcGVycwACAEovOlVzZXJzOmpvbmFzLmFycnVkYTpzY2llYm86TUxTOkJpYmxpb2dyYXBoeTpQYXBlcnM6RGhhcm1hcmFqYW5LYWwyMDE5LnBkZgAOAC4AFgBEAGgAYQByAG0AYQByAGEAagBhAG4ASwBhAGwAMgAwADEAOQAuAHAAZABmAA8AGgAMAE0AYQBjAGkAbgB0AG8AcwBoACAASABEABIASFVzZXJzL2pvbmFzLmFycnVkYS9zY2llYm8vTUxTL0JpYmxpb2dyYXBoeS9QYXBlcnMvRGhhcm1hcmFqYW5LYWwyMDE5LnBkZgATAAEvAAAVAAIAE///AAAACAANABoAJABEAAAAAAAAAgEAAAAAAAAABQAAAAAAAAAAAAAAAAAAAeI=}}

@article{KimballOko2018,
	author = {Kimball, Abigail K and Oko, Lauren M and Bullock, Bonnie L and Nemenoff, Raphael A and van Dyk, Linda F and Clambey, Eric T},
	date-added = {2019-02-12 12:27:12 +0100},
	date-modified = {2019-02-12 12:27:39 +0100},
	journal = {The Journal of Immunology},
	number = {1},
	pages = {3--22},
	publisher = {Am Assoc Immnol},
	title = {A Beginner's Guide to Analyzing and Visualizing Mass Cytometry Data},
	volume = {200},
	year = {2018},
	bdsk-file-1 = {YnBsaXN0MDDSAQIDBFxyZWxhdGl2ZVBhdGhZYWxpYXNEYXRhXxAZUGFwZXJzL0tpbWJhbGxPa28yMDE4LnBkZk8RAYoAAAAAAYoAAgAADE1hY2ludG9zaCBIRAAAAAAAAAAAAAAAAAAAAN+voghCRAAB/////xJLaW1iYWxsT2tvMjAxOC5wZGYAAAAAAAAAAAAAAAAAAAAAAAAAAAAAAAAAAAAAAAAAAAAAAAAAAAAAAAAAAAD/////2ZaR0QAAAAAAAAAAAAEAAwAACiBjdQAAAAAAAAAAAAAAAAAGUGFwZXJzAAIARi86VXNlcnM6am9uYXMuYXJydWRhOnNjaWVibzpNTFM6QmlibGlvZ3JhcGh5OlBhcGVyczpLaW1iYWxsT2tvMjAxOC5wZGYADgAmABIASwBpAG0AYgBhAGwAbABPAGsAbwAyADAAMQA4AC4AcABkAGYADwAaAAwATQBhAGMAaQBuAHQAbwBzAGgAIABIAEQAEgBEVXNlcnMvam9uYXMuYXJydWRhL3NjaWViby9NTFMvQmlibGlvZ3JhcGh5L1BhcGVycy9LaW1iYWxsT2tvMjAxOC5wZGYAEwABLwAAFQACABP//wAAAAgADQAaACQAQAAAAAAAAAIBAAAAAAAAAAUAAAAAAAAAAAAAAAAAAAHO}}

@article{KolitzLau2012,
	author = {Kolitz, Sarah E and Lauffenburger, Douglas A},
	date-added = {2019-02-11 13:11:36 +0100},
	date-modified = {2019-02-11 13:11:42 +0100},
	journal = {Biochemistry},
	keywords = {single-cell; signaling},
	number = {38},
	pages = {7433--7443},
	publisher = {ACS Publications},
	title = {Measurement and modeling of signaling at the single-cell level},
	volume = {51},
	year = {2012},
	bdsk-file-1 = {YnBsaXN0MDDSAQIDBFxyZWxhdGl2ZVBhdGhZYWxpYXNEYXRhXxAYUGFwZXJzL0tvbGl0ekxhdTIwMTIucGRmTxEBiAAAAAABiAACAAAMTWFjaW50b3NoIEhEAAAAAAAAAAAAAAAAAAAA36+iCEJEAAH/////EUtvbGl0ekxhdTIwMTIucGRmAAAAAAAAAAAAAAAAAAAAAAAAAAAAAAAAAAAAAAAAAAAAAAAAAAAAAAAAAAAAAP/////ZlpHRAAAAAAAAAAAAAQADAAAKIGN1AAAAAAAAAAAAAAAAAAZQYXBlcnMAAgBFLzpVc2Vyczpqb25hcy5hcnJ1ZGE6c2NpZWJvOk1MUzpCaWJsaW9ncmFwaHk6UGFwZXJzOktvbGl0ekxhdTIwMTIucGRmAAAOACQAEQBLAG8AbABpAHQAegBMAGEAdQAyADAAMQAyAC4AcABkAGYADwAaAAwATQBhAGMAaQBuAHQAbwBzAGgAIABIAEQAEgBDVXNlcnMvam9uYXMuYXJydWRhL3NjaWViby9NTFMvQmlibGlvZ3JhcGh5L1BhcGVycy9Lb2xpdHpMYXUyMDEyLnBkZgAAEwABLwAAFQACABP//wAAAAgADQAaACQAPwAAAAAAAAIBAAAAAAAAAAUAAAAAAAAAAAAAAAAAAAHL}}

@article{HrustanovicLee2013,
	author = {Gorjan Hrustanovic and Bianca J. Lee and Trever G. Bivona},
	date-added = {2019-02-11 10:06:28 +0100},
	date-modified = {2019-02-11 10:07:50 +0100},
	journal = {Cancer Biol. Ther.},
	keywords = {EGFR, resistance, overexpression},
	month = {Apr.},
	number = {4},
	pages = {304--314},
	title = {Mechanisms of resistance to {EGFR} targeted therapies},
	volume = {14},
	year = {2013}}

@article{ColmanLer2005,
	author = {Colman-Lerner, Alejandro and Gordon, Andrew and Serra, Eduard and Chin, Tina and Resnekov, Orna and Endy, Drew and Pesce, C Gustavo and Brent, Roger},
	date-added = {2019-02-07 16:40:55 +0100},
	date-modified = {2019-02-07 16:44:32 +0100},
	journal = {Nature},
	number = {7059},
	pages = {699},
	publisher = {Nature Publishing Group},
	title = {Regulated cell-to-cell variation in a cell-fate decision system},
	volume = {437},
	year = {2005},
	bdsk-file-1 = {YnBsaXN0MDDSAQIDBFxyZWxhdGl2ZVBhdGhZYWxpYXNEYXRhXxAYUGFwZXJzL0NvbG1hbkxlcjIwMDUucGRmTxEBiAAAAAABiAACAAAMTWFjaW50b3NoIEhEAAAAAAAAAAAAAAAAAAAA36+iCEJEAAH/////EUNvbG1hbkxlcjIwMDUucGRmAAAAAAAAAAAAAAAAAAAAAAAAAAAAAAAAAAAAAAAAAAAAAAAAAAAAAAAAAAAAAP/////ZlpHRAAAAAAAAAAAAAQADAAAKIGN1AAAAAAAAAAAAAAAAAAZQYXBlcnMAAgBFLzpVc2Vyczpqb25hcy5hcnJ1ZGE6c2NpZWJvOk1MUzpCaWJsaW9ncmFwaHk6UGFwZXJzOkNvbG1hbkxlcjIwMDUucGRmAAAOACQAEQBDAG8AbABtAGEAbgBMAGUAcgAyADAAMAA1AC4AcABkAGYADwAaAAwATQBhAGMAaQBuAHQAbwBzAGgAIABIAEQAEgBDVXNlcnMvam9uYXMuYXJydWRhL3NjaWViby9NTFMvQmlibGlvZ3JhcGh5L1BhcGVycy9Db2xtYW5MZXIyMDA1LnBkZgAAEwABLwAAFQACABP//wAAAAgADQAaACQAPwAAAAAAAAIBAAAAAAAAAAUAAAAAAAAAAAAAAAAAAAHL}}

@article{RheeChe2014,
	author = {Rhee, Alex and Cheong, Raymond and Levchenko, Andre},
	date-added = {2019-02-07 16:25:19 +0100},
	date-modified = {2019-02-07 16:25:27 +0100},
	journal = {Proceedings of the National Academy of Sciences},
	number = {48},
	pages = {17330--17335},
	publisher = {National Acad Sciences},
	title = {Noise decomposition of intracellular biochemical signaling networks using nonequivalent reporters},
	volume = {111},
	year = {2014},
	bdsk-file-1 = {YnBsaXN0MDDSAQIDBFxyZWxhdGl2ZVBhdGhZYWxpYXNEYXRhXxAWUGFwZXJzL1JoZWVDaGUyMDE0LnBkZk8RAYAAAAAAAYAAAgAADE1hY2ludG9zaCBIRAAAAAAAAAAAAAAAAAAAAN+voghCRAAB/////w9SaGVlQ2hlMjAxNC5wZGYAAAAAAAAAAAAAAAAAAAAAAAAAAAAAAAAAAAAAAAAAAAAAAAAAAAAAAAAAAAAAAAD/////2ZaR0QAAAAAAAAAAAAEAAwAACiBjdQAAAAAAAAAAAAAAAAAGUGFwZXJzAAIAQy86VXNlcnM6am9uYXMuYXJydWRhOnNjaWVibzpNTFM6QmlibGlvZ3JhcGh5OlBhcGVyczpSaGVlQ2hlMjAxNC5wZGYAAA4AIAAPAFIAaABlAGUAQwBoAGUAMgAwADEANAAuAHAAZABmAA8AGgAMAE0AYQBjAGkAbgB0AG8AcwBoACAASABEABIAQVVzZXJzL2pvbmFzLmFycnVkYS9zY2llYm8vTUxTL0JpYmxpb2dyYXBoeS9QYXBlcnMvUmhlZUNoZTIwMTQucGRmAAATAAEvAAAVAAIAE///AAAACAANABoAJAA9AAAAAAAAAgEAAAAAAAAABQAAAAAAAAAAAAAAAAAAAcE=}}

@article{JohnssonWall2016,
	author = {Johnsson, Kerstin and Wallin, Jonas and Fontes, Magnus},
	date-added = {2019-02-07 11:19:42 +0100},
	date-modified = {2019-03-31 14:14:46 +0200},
	journal = {BMC Bioinformatics},
	keywords = {flow cytometry},
	number = {1},
	pages = {25},
	publisher = {BioMed Central},
	title = {Bayes{F}low: latent modeling of flow cytometry cell populations},
	volume = {17},
	year = {2016},
	bdsk-file-1 = {YnBsaXN0MDDSAQIDBFxyZWxhdGl2ZVBhdGhZYWxpYXNEYXRhXxAbUGFwZXJzL0pvaG5zc29uV2FsbDIwMTYucGRmTxEBkgAAAAABkgACAAAMTWFjaW50b3NoIEhEAAAAAAAAAAAAAAAAAAAA36+iCEJEAAH/////FEpvaG5zc29uV2FsbDIwMTYucGRmAAAAAAAAAAAAAAAAAAAAAAAAAAAAAAAAAAAAAAAAAAAAAAAAAAAAAAAAAP/////ZlpHRAAAAAAAAAAAAAQADAAAKIGN1AAAAAAAAAAAAAAAAAAZQYXBlcnMAAgBILzpVc2Vyczpqb25hcy5hcnJ1ZGE6c2NpZWJvOk1MUzpCaWJsaW9ncmFwaHk6UGFwZXJzOkpvaG5zc29uV2FsbDIwMTYucGRmAA4AKgAUAEoAbwBoAG4AcwBzAG8AbgBXAGEAbABsADIAMAAxADYALgBwAGQAZgAPABoADABNAGEAYwBpAG4AdABvAHMAaAAgAEgARAASAEZVc2Vycy9qb25hcy5hcnJ1ZGEvc2NpZWJvL01MUy9CaWJsaW9ncmFwaHkvUGFwZXJzL0pvaG5zc29uV2FsbDIwMTYucGRmABMAAS8AABUAAgAT//8AAAAIAA0AGgAkAEIAAAAAAAACAQAAAAAAAAAFAAAAAAAAAAAAAAAAAAAB2A==}}

@article{IwamotoShi2016,
	author = {Iwamoto, Kazunari and Shindo, Yuki and Takahashi, Koichi},
	date-added = {2019-02-07 11:13:11 +0100},
	date-modified = {2019-02-07 11:13:45 +0100},
	journal = {PLoS computational biology},
	keywords = {EGF; heterogeneity},
	number = {11},
	pages = {e1005222},
	publisher = {Public Library of Science},
	title = {Modeling cellular noise underlying heterogeneous cell responses in the epidermal growth factor signaling pathway},
	volume = {12},
	year = {2016},
	bdsk-file-1 = {YnBsaXN0MDDSAQIDBFxyZWxhdGl2ZVBhdGhZYWxpYXNEYXRhXxAZUGFwZXJzL0l3YW1vdG9TaGkyMDE2LnBkZk8RAYoAAAAAAYoAAgAADE1hY2ludG9zaCBIRAAAAAAAAAAAAAAAAAAAAN+voghCRAAB/////xJJd2Ftb3RvU2hpMjAxNi5wZGYAAAAAAAAAAAAAAAAAAAAAAAAAAAAAAAAAAAAAAAAAAAAAAAAAAAAAAAAAAAD/////2ZaR0QAAAAAAAAAAAAEAAwAACiBjdQAAAAAAAAAAAAAAAAAGUGFwZXJzAAIARi86VXNlcnM6am9uYXMuYXJydWRhOnNjaWVibzpNTFM6QmlibGlvZ3JhcGh5OlBhcGVyczpJd2Ftb3RvU2hpMjAxNi5wZGYADgAmABIASQB3AGEAbQBvAHQAbwBTAGgAaQAyADAAMQA2AC4AcABkAGYADwAaAAwATQBhAGMAaQBuAHQAbwBzAGgAIABIAEQAEgBEVXNlcnMvam9uYXMuYXJydWRhL3NjaWViby9NTFMvQmlibGlvZ3JhcGh5L1BhcGVycy9Jd2Ftb3RvU2hpMjAxNi5wZGYAEwABLwAAFQACABP//wAAAAgADQAaACQAQAAAAAAAAAIBAAAAAAAAAAUAAAAAAAAAAAAAAAAAAAHO}}

@article{KueperDue2019,
	author = {K{\"u}per, Armin and D{\"u}rr, Robert and Waldherr, Steffen},
	date-added = {2019-02-05 17:57:06 +0100},
	date-modified = {2019-02-05 17:57:21 +0100},
	journal = {IEEE Control Systems Letters},
	number = {2},
	pages = {242--247},
	publisher = {IEEE},
	title = {Dynamic Density Estimation in Heterogeneous Cell Populations},
	volume = {3},
	year = {2019}}

@article{EraslanLuk2019,
	abstract = {Single-cell RNA sequencing (scRNA-seq) has enabled researchers to study gene expression at a cellular resolution. However, noise due to amplification and dropout may obstruct analyses, so scalable denoising methods for increasingly large but sparse scRNA-seq data are needed. We propose a deep count autoencoder network (DCA) to denoise scRNA-seq datasets. DCA takes the count distribution, overdispersion and sparsity of the data into account using a negative binomial noise model with or without zero-inflation, and nonlinear gene-gene dependencies are captured. Our method scales linearly with the number of cells and can, therefore, be applied to datasets of millions of cells. We demonstrate that DCA denoising improves a diverse set of typical scRNA-seq data analyses using simulated and real datasets. DCA outperforms existing methods for data imputation in quality and speed, enhancing biological discovery.},
	author = {Eraslan, G{\"o}kcen and Simon, Lukas M. and Mircea, Maria and Mueller, Nikola S. and Theis, Fabian J.},
	da = {2019/01/23},
	date-added = {2019-02-05 09:06:54 +0100},
	date-modified = {2019-11-16 12:45:23 +0100},
	doi = {10.1038/s41467-018-07931-2},
	isbn = {2041-1723},
	journal = {Nat. Commun.},
	journal-full = {Nature Communications},
	number = {1},
	pages = {390},
	title = {Single-cell {RNA}-seq denoising using a deep count autoencoder},
	ty = {JOUR},
	url = {https://doi.org/10.1038/s41467-018-07931-2},
	volume = {10},
	year = {2019},
	bdsk-url-1 = {https://doi.org/10.1038/s41467-018-07931-2}}

@article{GaudetSpe2012,
	author = {Gaudet, Suzanne and Spencer, Sabrina L and Chen, William W and Sorger, Peter K},
	date-added = {2019-02-01 14:51:56 +0100},
	date-modified = {2019-02-01 14:53:32 +0100},
	journal = {PLoS computational biology},
	keywords = {TRAIL, apoptosis},
	number = {4},
	pages = {e1002482},
	publisher = {Public Library of Science},
	title = {Exploring the contextual sensitivity of factors that determine cell-to-cell variability in receptor-mediated apoptosis},
	volume = {8},
	year = {2012},
	bdsk-file-1 = {YnBsaXN0MDDSAQIDBFxyZWxhdGl2ZVBhdGhZYWxpYXNEYXRhXxAYUGFwZXJzL0dhdWRldFNwZTIwMTIuUERGTxEBiAAAAAABiAACAAAMTWFjaW50b3NoIEhEAAAAAAAAAAAAAAAAAAAA36+iCEJEAAH/////EUdhdWRldFNwZTIwMTIuUERGAAAAAAAAAAAAAAAAAAAAAAAAAAAAAAAAAAAAAAAAAAAAAAAAAAAAAAAAAAAAAP/////ZlpHRAAAAAAAAAAAAAQADAAAKIGN1AAAAAAAAAAAAAAAAAAZQYXBlcnMAAgBFLzpVc2Vyczpqb25hcy5hcnJ1ZGE6c2NpZWJvOk1MUzpCaWJsaW9ncmFwaHk6UGFwZXJzOkdhdWRldFNwZTIwMTIuUERGAAAOACQAEQBHAGEAdQBkAGUAdABTAHAAZQAyADAAMQAyAC4AUABEAEYADwAaAAwATQBhAGMAaQBuAHQAbwBzAGgAIABIAEQAEgBDVXNlcnMvam9uYXMuYXJydWRhL3NjaWViby9NTFMvQmlibGlvZ3JhcGh5L1BhcGVycy9HYXVkZXRTcGUyMDEyLlBERgAAEwABLwAAFQACABP//wAAAAgADQAaACQAPwAAAAAAAAIBAAAAAAAAAAUAAAAAAAAAAAAAAAAAAAHL}}

@article{KallenbergerUng2017,
	author = {Kallenberger, Stefan M and Unger, Anne L and Legewie, Stefan and Lymperopoulos, Konstantinos and Klingm{\"u}ller, Ursula and Eils, Roland and Herten, Dirk-Peter},
	date-added = {2019-01-29 21:17:28 +0100},
	date-modified = {2019-01-29 21:17:52 +0100},
	journal = {PLoS computational biology},
	keywords = {caspases; single-cell},
	number = {9},
	pages = {e1005779},
	publisher = {Public Library of Science},
	title = {Correlated receptor transport processes buffer single-cell heterogeneity},
	volume = {13},
	year = {2017},
	bdsk-file-1 = {YnBsaXN0MDDSAQIDBFxyZWxhdGl2ZVBhdGhZYWxpYXNEYXRhXxAeUGFwZXJzL0thbGxlbmJlcmdlclVuZzIwMTcucGRmTxEBoAAAAAABoAACAAAMTWFjaW50b3NoIEhEAAAAAAAAAAAAAAAAAAAA36+iCEJEAAH/////F0thbGxlbmJlcmdlclVuZzIwMTcucGRmAAAAAAAAAAAAAAAAAAAAAAAAAAAAAAAAAAAAAAAAAAAAAAAAAAAAAP/////ZlpHRAAAAAAAAAAAAAQADAAAKIGN1AAAAAAAAAAAAAAAAAAZQYXBlcnMAAgBLLzpVc2Vyczpqb25hcy5hcnJ1ZGE6c2NpZWJvOk1MUzpCaWJsaW9ncmFwaHk6UGFwZXJzOkthbGxlbmJlcmdlclVuZzIwMTcucGRmAAAOADAAFwBLAGEAbABsAGUAbgBiAGUAcgBnAGUAcgBVAG4AZwAyADAAMQA3AC4AcABkAGYADwAaAAwATQBhAGMAaQBuAHQAbwBzAGgAIABIAEQAEgBJVXNlcnMvam9uYXMuYXJydWRhL3NjaWViby9NTFMvQmlibGlvZ3JhcGh5L1BhcGVycy9LYWxsZW5iZXJnZXJVbmcyMDE3LnBkZgAAEwABLwAAFQACABP//wAAAAgADQAaACQARQAAAAAAAAIBAAAAAAAAAAUAAAAAAAAAAAAAAAAAAAHp}}

@article{GieseMil2018,
	author = {Giese, Wolfgang and Milicic, Gregor and Schr{\"o}der, Andreas and Klipp, Edda},
	date-added = {2019-01-29 11:20:51 +0100},
	date-modified = {2019-01-29 11:21:25 +0100},
	journal = {PLoS computational biology},
	keywords = {spatial signaling},
	number = {4},
	pages = {e1006075},
	publisher = {Public Library of Science},
	title = {Spatial modeling of the membrane-cytosolic interface in protein kinase signal transduction},
	volume = {14},
	year = {2018},
	bdsk-file-1 = {YnBsaXN0MDDSAQIDBFxyZWxhdGl2ZVBhdGhZYWxpYXNEYXRhXxAXUGFwZXJzL0dpZXNlTWlsMjAxOC5wZGZPEQGCAAAAAAGCAAIAAAxNYWNpbnRvc2ggSEQAAAAAAAAAAAAAAAAAAADfr6IIQkQAAf////8QR2llc2VNaWwyMDE4LnBkZgAAAAAAAAAAAAAAAAAAAAAAAAAAAAAAAAAAAAAAAAAAAAAAAAAAAAAAAAAAAAAA/////9mWkdEAAAAAAAAAAAABAAMAAAogY3UAAAAAAAAAAAAAAAAABlBhcGVycwACAEQvOlVzZXJzOmpvbmFzLmFycnVkYTpzY2llYm86TUxTOkJpYmxpb2dyYXBoeTpQYXBlcnM6R2llc2VNaWwyMDE4LnBkZgAOACIAEABHAGkAZQBzAGUATQBpAGwAMgAwADEAOAAuAHAAZABmAA8AGgAMAE0AYQBjAGkAbgB0AG8AcwBoACAASABEABIAQlVzZXJzL2pvbmFzLmFycnVkYS9zY2llYm8vTUxTL0JpYmxpb2dyYXBoeS9QYXBlcnMvR2llc2VNaWwyMDE4LnBkZgATAAEvAAAVAAIAE///AAAACAANABoAJAA+AAAAAAAAAgEAAAAAAAAABQAAAAAAAAAAAAAAAAAAAcQ=}}

@article{Qiu2017,
	author = {Qiu, Peng},
	date-added = {2019-01-29 10:44:30 +0100},
	date-modified = {2019-02-11 21:03:38 +0100},
	journal = {Cytometry Part A},
	keywords = {single-cell; visualization},
	number = {3},
	pages = {281--289},
	publisher = {Wiley Online Library},
	title = {Toward deterministic and semiautomated {SPADE} analysis},
	volume = {91},
	year = {2017},
	bdsk-file-1 = {YnBsaXN0MDDSAQIDBFxyZWxhdGl2ZVBhdGhZYWxpYXNEYXRhXxASUGFwZXJzL1FpdTIwMTcucGRmTxEBcAAAAAABcAACAAAMTWFjaW50b3NoIEhEAAAAAAAAAAAAAAAAAAAA36+iCEJEAAH/////C1FpdTIwMTcucGRmAAAAAAAAAAAAAAAAAAAAAAAAAAAAAAAAAAAAAAAAAAAAAAAAAAAAAAAAAAAAAAAAAAAAAP/////ZlpHRAAAAAAAAAAAAAQADAAAKIGN1AAAAAAAAAAAAAAAAAAZQYXBlcnMAAgA/LzpVc2Vyczpqb25hcy5hcnJ1ZGE6c2NpZWJvOk1MUzpCaWJsaW9ncmFwaHk6UGFwZXJzOlFpdTIwMTcucGRmAAAOABgACwBRAGkAdQAyADAAMQA3AC4AcABkAGYADwAaAAwATQBhAGMAaQBuAHQAbwBzAGgAIABIAEQAEgA9VXNlcnMvam9uYXMuYXJydWRhL3NjaWViby9NTFMvQmlibGlvZ3JhcGh5L1BhcGVycy9RaXUyMDE3LnBkZgAAEwABLwAAFQACABP//wAAAAgADQAaACQAOQAAAAAAAAIBAAAAAAAAAAUAAAAAAAAAAAAAAAAAAAGt}}

@article{GaudetMil2016,
	author = {Gaudet, Suzanne and Miller-Jensen, Kathryn},
	date-added = {2019-01-28 22:27:53 +0100},
	date-modified = {2019-01-28 22:28:15 +0100},
	journal = {Trends in biotechnology},
	keywords = {review; single-cell; pathway},
	number = {6},
	pages = {458--469},
	publisher = {Elsevier},
	title = {Redefining signaling pathways with an expanding single-cell toolbox},
	volume = {34},
	year = {2016},
	bdsk-file-1 = {YnBsaXN0MDDSAQIDBFxyZWxhdGl2ZVBhdGhZYWxpYXNEYXRhXxAYUGFwZXJzL0dhdWRldE1pbDIwMTYucGRmTxEBiAAAAAABiAACAAAMTWFjaW50b3NoIEhEAAAAAAAAAAAAAAAAAAAA36+iCEJEAAH/////EUdhdWRldE1pbDIwMTYucGRmAAAAAAAAAAAAAAAAAAAAAAAAAAAAAAAAAAAAAAAAAAAAAAAAAAAAAAAAAAAAAP/////ZlpHRAAAAAAAAAAAAAQADAAAKIGN1AAAAAAAAAAAAAAAAAAZQYXBlcnMAAgBFLzpVc2Vyczpqb25hcy5hcnJ1ZGE6c2NpZWJvOk1MUzpCaWJsaW9ncmFwaHk6UGFwZXJzOkdhdWRldE1pbDIwMTYucGRmAAAOACQAEQBHAGEAdQBkAGUAdABNAGkAbAAyADAAMQA2AC4AcABkAGYADwAaAAwATQBhAGMAaQBuAHQAbwBzAGgAIABIAEQAEgBDVXNlcnMvam9uYXMuYXJydWRhL3NjaWViby9NTFMvQmlibGlvZ3JhcGh5L1BhcGVycy9HYXVkZXRNaWwyMDE2LnBkZgAAEwABLwAAFQACABP//wAAAAgADQAaACQAPwAAAAAAAAIBAAAAAAAAAAUAAAAAAAAAAAAAAAAAAAHL}}

@article{LiuGyo2018,
	author = {Liu, Bing and Gyori, Benjamin M and Thiagarajan, PS},
	date-added = {2019-01-28 22:20:46 +0100},
	date-modified = {2019-01-28 22:20:55 +0100},
	journal = {arXiv preprint arXiv:1812.01091},
	title = {Statistical Model Checking based Analysis of Biological Networks},
	year = {2018},
	bdsk-file-1 = {YnBsaXN0MDDSAQIDBFxyZWxhdGl2ZVBhdGhZYWxpYXNEYXRhXxAVUGFwZXJzL0xpdUd5bzIwMTgucGRmTxEBegAAAAABegACAAAMTWFjaW50b3NoIEhEAAAAAAAAAAAAAAAAAAAA36+iCEJEAAH/////DkxpdUd5bzIwMTgucGRmAAAAAAAAAAAAAAAAAAAAAAAAAAAAAAAAAAAAAAAAAAAAAAAAAAAAAAAAAAAAAAAAAP/////ZlpHRAAAAAAAAAAAAAQADAAAKIGN1AAAAAAAAAAAAAAAAAAZQYXBlcnMAAgBCLzpVc2Vyczpqb25hcy5hcnJ1ZGE6c2NpZWJvOk1MUzpCaWJsaW9ncmFwaHk6UGFwZXJzOkxpdUd5bzIwMTgucGRmAA4AHgAOAEwAaQB1AEcAeQBvADIAMAAxADgALgBwAGQAZgAPABoADABNAGEAYwBpAG4AdABvAHMAaAAgAEgARAASAEBVc2Vycy9qb25hcy5hcnJ1ZGEvc2NpZWJvL01MUy9CaWJsaW9ncmFwaHkvUGFwZXJzL0xpdUd5bzIwMTgucGRmABMAAS8AABUAAgAT//8AAAAIAA0AGgAkADwAAAAAAAACAQAAAAAAAAAFAAAAAAAAAAAAAAAAAAABug==}}

@article{SachsPer2005,
	author = {Sachs, Karen and Perez, Omar and Pe'er, Dana and Lauffenburger, Douglas A and Nolan, Garry P},
	date-added = {2019-01-28 09:55:53 +0100},
	date-modified = {2019-01-28 09:56:11 +0100},
	journal = {Science},
	keywords = {single-cell, signaling},
	number = {5721},
	pages = {523--529},
	publisher = {American Association for the Advancement of Science},
	title = {Causal protein-signaling networks derived from multiparameter single-cell data},
	volume = {308},
	year = {2005},
	bdsk-file-1 = {YnBsaXN0MDDSAQIDBFxyZWxhdGl2ZVBhdGhZYWxpYXNEYXRhXxAXUGFwZXJzL1NhY2hzUGVyMjAwNS5wZGZPEQGCAAAAAAGCAAIAAAxNYWNpbnRvc2ggSEQAAAAAAAAAAAAAAAAAAADfr6IIQkQAAf////8QU2FjaHNQZXIyMDA1LnBkZgAAAAAAAAAAAAAAAAAAAAAAAAAAAAAAAAAAAAAAAAAAAAAAAAAAAAAAAAAAAAAA/////9mWkdEAAAAAAAAAAAABAAMAAAogY3UAAAAAAAAAAAAAAAAABlBhcGVycwACAEQvOlVzZXJzOmpvbmFzLmFycnVkYTpzY2llYm86TUxTOkJpYmxpb2dyYXBoeTpQYXBlcnM6U2FjaHNQZXIyMDA1LnBkZgAOACIAEABTAGEAYwBoAHMAUABlAHIAMgAwADAANQAuAHAAZABmAA8AGgAMAE0AYQBjAGkAbgB0AG8AcwBoACAASABEABIAQlVzZXJzL2pvbmFzLmFycnVkYS9zY2llYm8vTUxTL0JpYmxpb2dyYXBoeS9QYXBlcnMvU2FjaHNQZXIyMDA1LnBkZgATAAEvAAAVAAIAE///AAAACAANABoAJAA+AAAAAAAAAgEAAAAAAAAABQAAAAAAAAAAAAAAAAAAAcQ=}}

@article{KrishnaswamySpi2014,
	author = {Krishnaswamy, Smita and Spitzer, Matthew H and Mingueneau, Michael and Bendall, Sean C and Litvin, Oren and Stone, Erica and Pe'er, Dana and Nolan, Garry P},
	date-added = {2019-01-28 09:52:56 +0100},
	date-modified = {2019-01-28 22:15:53 +0100},
	journal = {Science},
	keywords = {single-cell; T cells},
	number = {6213},
	pages = {1250689},
	publisher = {American Association for the Advancement of Science},
	title = {Conditional density-based analysis of {T} cell signaling in single-cell data},
	volume = {346},
	year = {2014},
	bdsk-file-1 = {YnBsaXN0MDDSAQIDBFxyZWxhdGl2ZVBhdGhZYWxpYXNEYXRhXxAeUGFwZXJzL0tyaXNobmFzd2FteVNwaTIwMTUucGRmTxEBoAAAAAABoAACAAAMTWFjaW50b3NoIEhEAAAAAAAAAAAAAAAAAAAA36+iCEJEAAH/////F0tyaXNobmFzd2FteVNwaTIwMTUucGRmAAAAAAAAAAAAAAAAAAAAAAAAAAAAAAAAAAAAAAAAAAAAAAAAAAAAAP/////ZlpHRAAAAAAAAAAAAAQADAAAKIGN1AAAAAAAAAAAAAAAAAAZQYXBlcnMAAgBLLzpVc2Vyczpqb25hcy5hcnJ1ZGE6c2NpZWJvOk1MUzpCaWJsaW9ncmFwaHk6UGFwZXJzOktyaXNobmFzd2FteVNwaTIwMTUucGRmAAAOADAAFwBLAHIAaQBzAGgAbgBhAHMAdwBhAG0AeQBTAHAAaQAyADAAMQA1AC4AcABkAGYADwAaAAwATQBhAGMAaQBuAHQAbwBzAGgAIABIAEQAEgBJVXNlcnMvam9uYXMuYXJydWRhL3NjaWViby9NTFMvQmlibGlvZ3JhcGh5L1BhcGVycy9LcmlzaG5hc3dhbXlTcGkyMDE1LnBkZgAAEwABLwAAFQACABP//wAAAAgADQAaACQARQAAAAAAAAIBAAAAAAAAAAUAAAAAAAAAAAAAAAAAAAHp}}

@article{LevineSim2015,
	author = {Levine, Jacob H and Simonds, Erin F and Bendall, Sean C and Davis, Kara L and El-ad, D Amir and Tadmor, Michelle D and Litvin, Oren and Fienberg, Harris G and Jager, Astraea and Zunder, Eli R and others},
	date-added = {2019-01-28 09:44:57 +0100},
	date-modified = {2019-03-31 14:12:35 +0200},
	journal = {Cell},
	keywords = {AML, signaling},
	number = {1},
	pages = {184--197},
	publisher = {Elsevier},
	title = {Data-driven phenotypic dissection of {AML} reveals progenitor-like cells that correlate with prognosis},
	volume = {162},
	year = {2015},
	bdsk-file-1 = {YnBsaXN0MDDSAQIDBFxyZWxhdGl2ZVBhdGhZYWxpYXNEYXRhXxAYUGFwZXJzL0xldmluZVNpbTIwMTUucGRmTxEBiAAAAAABiAACAAAMTWFjaW50b3NoIEhEAAAAAAAAAAAAAAAAAAAA36+iCEJEAAH/////EUxldmluZVNpbTIwMTUucGRmAAAAAAAAAAAAAAAAAAAAAAAAAAAAAAAAAAAAAAAAAAAAAAAAAAAAAAAAAAAAAP/////ZlpHRAAAAAAAAAAAAAQADAAAKIGN1AAAAAAAAAAAAAAAAAAZQYXBlcnMAAgBFLzpVc2Vyczpqb25hcy5hcnJ1ZGE6c2NpZWJvOk1MUzpCaWJsaW9ncmFwaHk6UGFwZXJzOkxldmluZVNpbTIwMTUucGRmAAAOACQAEQBMAGUAdgBpAG4AZQBTAGkAbQAyADAAMQA1AC4AcABkAGYADwAaAAwATQBhAGMAaQBuAHQAbwBzAGgAIABIAEQAEgBDVXNlcnMvam9uYXMuYXJydWRhL3NjaWViby9NTFMvQmlibGlvZ3JhcGh5L1BhcGVycy9MZXZpbmVTaW0yMDE1LnBkZgAAEwABLwAAFQACABP//wAAAAgADQAaACQAPwAAAAAAAAIBAAAAAAAAAAUAAAAAAAAAAAAAAAAAAAHL}}

@article{Rand2008,
	author = {D. A. Rand},
	date-added = {2019-01-25 22:49:18 +0100},
	date-modified = {2019-01-25 22:49:18 +0100},
	dio = {10.1098/rsif.2008.0084.focus},
	journal = {J. R. Soc. Interface},
	keywords = {sensitivity analysis, robustness analysis, circadian clock, NFkB signalling pathway, regulatory network},
	month = {May},
	pages = {S59--S69},
	rating = {5},
	title = {Mapping global sensitivity of cellular network dynamics: sensitivity heat maps and a global summation law},
	url = {http://rsif.royalsocietypublishing.org/content/5/Suppl\\\\_1/S59.abstract},
	volume = {5},
	year = {2008},
	bdsk-file-1 = {YnBsaXN0MDDSAQIDBFxyZWxhdGl2ZVBhdGhZYWxpYXNEYXRhXxATUGFwZXJzL1JhbmQyMDA4LnBkZk8RAXIAAAAAAXIAAgAADE1hY2ludG9zaCBIRAAAAAAAAAAAAAAAAAAAAN+voghCRAAB/////wxSYW5kMjAwOC5wZGYAAAAAAAAAAAAAAAAAAAAAAAAAAAAAAAAAAAAAAAAAAAAAAAAAAAAAAAAAAAAAAAAAAAD/////2ZaR0QAAAAAAAAAAAAEAAwAACiBjdQAAAAAAAAAAAAAAAAAGUGFwZXJzAAIAQC86VXNlcnM6am9uYXMuYXJydWRhOnNjaWVibzpNTFM6QmlibGlvZ3JhcGh5OlBhcGVyczpSYW5kMjAwOC5wZGYADgAaAAwAUgBhAG4AZAAyADAAMAA4AC4AcABkAGYADwAaAAwATQBhAGMAaQBuAHQAbwBzAGgAIABIAEQAEgA+VXNlcnMvam9uYXMuYXJydWRhL3NjaWViby9NTFMvQmlibGlvZ3JhcGh5L1BhcGVycy9SYW5kMjAwOC5wZGYAEwABLwAAFQACABP//wAAAAgADQAaACQAOgAAAAAAAAIBAAAAAAAAAAUAAAAAAAAAAAAAAAAAAAGw},
	bdsk-file-2 = {YnBsaXN0MDDSAQIDBFxyZWxhdGl2ZVBhdGhZYWxpYXNEYXRhXxAWUGFwZXJzL1JhbmQyMDA4c3VwLnBkZk8RAYAAAAAAAYAAAgAADE1hY2ludG9zaCBIRAAAAAAAAAAAAAAAAAAAAN+voghCRAAB/////w9SYW5kMjAwOHN1cC5wZGYAAAAAAAAAAAAAAAAAAAAAAAAAAAAAAAAAAAAAAAAAAAAAAAAAAAAAAAAAAAAAAAD/////2ZaR0QAAAAAAAAAAAAEAAwAACiBjdQAAAAAAAAAAAAAAAAAGUGFwZXJzAAIAQy86VXNlcnM6am9uYXMuYXJydWRhOnNjaWVibzpNTFM6QmlibGlvZ3JhcGh5OlBhcGVyczpSYW5kMjAwOHN1cC5wZGYAAA4AIAAPAFIAYQBuAGQAMgAwADAAOABzAHUAcAAuAHAAZABmAA8AGgAMAE0AYQBjAGkAbgB0AG8AcwBoACAASABEABIAQVVzZXJzL2pvbmFzLmFycnVkYS9zY2llYm8vTUxTL0JpYmxpb2dyYXBoeS9QYXBlcnMvUmFuZDIwMDhzdXAucGRmAAATAAEvAAAVAAIAE///AAAACAANABoAJAA9AAAAAAAAAgEAAAAAAAAABQAAAAAAAAAAAAAAAAAAAcE=},
	bdsk-url-1 = {http://rsif.royalsocietypublishing.org/content/5/Suppl%5C%5C%5C%5C_1/S59.abstract}}

@article{AugerTey2010,
	author = {Auger, Anne and Teytaud, Olivier},
	date-added = {2019-01-25 22:49:00 +0100},
	date-modified = {2019-01-25 22:49:00 +0100},
	journal = {Algorithmica},
	keywords = {no free lunch theorems, optimization},
	month = {May},
	number = {1},
	pages = {121--146},
	title = {Continuous lunches are free plus the design of optimal optimization algorithms},
	volume = {57},
	year = {2010}}

@article{BouhaddouBar2018,
	author = {M. Bouhaddou and A. M. Barrette and A. D. Stern and R. J. Koch and M. S. DiStefano and E. A. Riesel and L. C. Santos and A. L. Tan and A. E. Mertz and M. R. Birtwistle},
	date-added = {2019-01-25 22:48:01 +0100},
	date-modified = {2019-01-25 22:48:01 +0100},
	journal = {{PLoS} Comput. Biol.},
	keywords = {cancer, signaling pathway, large-scale systems},
	month = {Mar.},
	number = {3},
	pages = {e1005985},
	title = {A mechanistic pan-cancer pathway model informed by multi-omics data interprets stochastic cell fate responses to drugs and mitogens},
	volume = {14},
	year = {2018},
	bdsk-file-1 = {YnBsaXN0MDDSAQIDBFxyZWxhdGl2ZVBhdGhZYWxpYXNEYXRhXxAbUGFwZXJzL0JvdWhhZGRvdUJhcjIwMTgucGRmTxEBkgAAAAABkgACAAAMTWFjaW50b3NoIEhEAAAAAAAAAAAAAAAAAAAA36+iCEJEAAH/////FEJvdWhhZGRvdUJhcjIwMTgucGRmAAAAAAAAAAAAAAAAAAAAAAAAAAAAAAAAAAAAAAAAAAAAAAAAAAAAAAAAAP/////ZlpHRAAAAAAAAAAAAAQADAAAKIGN1AAAAAAAAAAAAAAAAAAZQYXBlcnMAAgBILzpVc2Vyczpqb25hcy5hcnJ1ZGE6c2NpZWJvOk1MUzpCaWJsaW9ncmFwaHk6UGFwZXJzOkJvdWhhZGRvdUJhcjIwMTgucGRmAA4AKgAUAEIAbwB1AGgAYQBkAGQAbwB1AEIAYQByADIAMAAxADgALgBwAGQAZgAPABoADABNAGEAYwBpAG4AdABvAHMAaAAgAEgARAASAEZVc2Vycy9qb25hcy5hcnJ1ZGEvc2NpZWJvL01MUy9CaWJsaW9ncmFwaHkvUGFwZXJzL0JvdWhhZGRvdUJhcjIwMTgucGRmABMAAS8AABUAAgAT//8AAAAIAA0AGgAkAEIAAAAAAAACAQAAAAAAAAAFAAAAAAAAAAAAAAAAAAAB2A==}}

@article{KangBad2005,
	author = {S. Kang and A. G. Bader and P. K. Vogt PK.},
	date-added = {2019-01-25 22:47:38 +0100},
	date-modified = {2019-01-25 22:47:38 +0100},
	journal = {{Proc. Natl. Acad. Sci. USA}},
	keywords = {PIK3CA mutation},
	month = {Jan.},
	number = {3},
	pages = {802--807},
	title = {Phosphatidylinositol 3-kinase mutations identified in human cancer are oncogenic},
	volume = {102},
	year = {2005}}

@article{Wells1999,
	abstract = {The receptor for the epidermal growth factor (EGF) and related ligands (EGFR), the prototypal member of the superfamily of receptors with intrinsic tyrosine kinase activity, is widely expressed on many cell types, including epithelial and mesenchymal lineages. Upon activation by at least five genetically distinct ligands (including EGF, transforming growth factor-alpha (TGF alpha) and heparin-binding EGF (HB-EGF)), the intrinsic kinase is activated and EGFR tyrosyl-phosphorylates itself and numerous intermediary effector molecules, including closely-related c-erbB receptor family members. This initiates myriad signaling pathways, some of which attenuate receptor signaling. The integrated biological responses to EGFR signaling are pleiotropic including mitogenesis or apoptosis, enhanced cell motility, protein secretion, and differentiation or dedifferentiation. In addition to being implicated in organ morphogenesis, maintenance and repair, upregulated EGFR signaling has been correlated in a wide variety of tumors with progression to invasion and metastasis. Thus, EGFR and its downstream signaling molecules' are targets for therapeutic interventions in wound repair and cancer.},
	author = {A. Wells},
	date-added = {2019-01-25 22:47:38 +0100},
	date-modified = {2019-01-25 22:47:38 +0100},
	journal = {Int. J. Biochem. Cell Biol.},
	journal-full = {The international journal of biochemistry \& cell biology},
	keywords = {EGFR},
	month = {Jun.},
	number = {6},
	pages = {637--643},
	pmid = {10404636},
	title = {{EGF} receptor},
	volume = {31},
	year = {1999}}

@book{SanguinettiHuy019,
	date-added = {2019-01-25 22:43:37 +0100},
	date-modified = {2019-01-25 22:44:27 +0100},
	edition = {1},
	editor = {Sanguinetti, G. and Huynh-Thu, V. A.},
	pages = {385--422},
	publisher = {Humana Press},
	series = {Methods in Molecular Biology},
	title = {Gene Regulatory Networks: Methods and Protocls},
	volume = {1883},
	year = {2019}}

@article{LesterYat2015,
	author = {Lester, Christopher and Yates, Christian Adam and Giles, Michael B and Baker, Ruth E},
	date-added = {2019-01-15 15:23:13 +0100},
	date-modified = {2019-01-15 15:23:24 +0100},
	journal = {The Journal of chemical physics},
	number = {2},
	pages = {01B612\_1},
	publisher = {AIP Publishing},
	title = {An adaptive multi-level simulation algorithm for stochastic biological systems},
	volume = {142},
	year = {2015}}

@article{BeentjesBak2018,
	abstract = {Quasi-Monte Carlo methods have proven to be effective extensions of traditional Monte Carlo methods in, amongst others, problems of quadrature and the sample path simulation of stochastic differential equations. By replacing the random number input stream in a simulation procedure by a low-discrepancy number input stream, variance reductions of several orders have been observed in financial applications. Analysis of stochastic effects in well-mixed chemical reaction networks often relies on sample path simulation using Monte Carlo methods, even though these methods suffer from typical slow {\$}{\$}{\{}{\backslash}mathcal {\{}O{\}}{\}}(N^{\{}-1/2{\}}){\$}{\$}O(N-1/2)convergence rates as a function of the number of sample paths N. This paper investigates the combination of (randomised) quasi-Monte Carlo methods with an efficient sample path simulation procedure, namely {\$}{\$}{\backslash}tau {\$}{\$}$\tau$-leaping. We show that this combination is often more effective than traditional Monte Carlo simulation in terms of the decay of statistical errors. The observed convergence rate behaviour is, however, non-trivial due to the discrete nature of the models of chemical reactions. We explain how this affects the performance of quasi-Monte Carlo methods by looking at a test problem in standard quadrature.},
	author = {Beentjes, Casper H. L. and Baker, Ruth E.},
	date-added = {2019-01-15 15:13:13 +0100},
	date-modified = {2019-01-15 15:13:19 +0100},
	day = {25},
	doi = {10.1007/s11538-018-0442-2},
	issn = {1522-9602},
	journal = {Bulletin of Mathematical Biology},
	month = {May},
	title = {Quasi-Monte Carlo Methods Applied to Tau-Leaping in Stochastic Biological Systems},
	url = {https://doi.org/10.1007/s11538-018-0442-2},
	year = {2018},
	bdsk-url-1 = {https://doi.org/10.1007/s11538-018-0442-2}}

@article{FoxMun2018,
	abstract = {Modern optical imaging experiments not only measure single-cell and single-molecule dynamics with high precision, but they can also perturb the cellular environment in myriad controlled and novel settings. Techniques, such as single-molecule fluorescence in-situ hybridization, microfluidics, and optogenetics, have opened the door to a large number of potential experiments, which begs the question of how best to choose the best possible experiment. The Fisher information matrix (FIM) estimates how well potential experiments will constrain model parameters and can be used to design optimal experiments. Here, we introduce the finite state projection (FSP) based FIM, which uses the formalism of the chemical master equation to derive and compute the FIM. The FSP-FIM makes no assumptions about the distribution shapes of single-cell data, and it does not require precise measurements of higher order moments of such distributions. We validate the FSP-FIM against well-known Fisher information results for the simple case of constitutive gene expression. We then use numerical simulations to demonstrate the use of the FSP-FIM to optimize the timing of single-cell experiments with more complex, non-Gaussian fluctuations. We validate optimal simulated experiments determined using the FSP-FIM with Monte-Carlo approaches and contrast these to experiment designs chosen by traditional analyses that assume Gaussian fluctuations or use the central limit theorem. By systematically designing experiments to use all of the measurable fluctuations, our method enables a key step to improve co-design of experiments and quantitative models.},
	author = {Fox, Zachary R and Munsky, Brian},
	date-added = {2019-01-10 15:43:02 +0100},
	date-modified = {2019-01-14 16:41:17 +0100},
	doi = {10.1101/370205},
	elocation-id = {370205},
	eprint = {https://www.biorxiv.org/content/early/2018/12/02/370205.full.pdf},
	journal = {bioRxiv},
	keywords = {Finite state projection},
	publisher = {Cold Spring Harbor Laboratory},
	title = {The finite state projection based {F}isher information matrix approach to estimate information and optimize single-cell experiments},
	url = {https://www.biorxiv.org/content/early/2018/12/02/370205},
	year = {2018},
	bdsk-url-1 = {https://www.biorxiv.org/content/early/2018/12/02/370205},
	bdsk-url-2 = {https://doi.org/10.1101/370205}}

@article{PiersonYau2015,
	author = {Pierson, Emma and Yau, Christopher},
	date-added = {2019-01-10 15:41:42 +0100},
	date-modified = {2019-01-10 15:41:51 +0100},
	journal = {Genome biology},
	keywords = {single-cell RNA-seq},
	number = {1},
	pages = {241},
	publisher = {BioMed Central},
	title = {ZIFA: Dimensionality reduction for zero-inflated single-cell gene expression analysis},
	volume = {16},
	year = {2015}}

@article{LartillotPhi2006,
	author = {Lartillot, Nicolas and Philippe, Herv{\'e}},
	date-added = {2019-01-10 15:10:36 +0100},
	date-modified = {2019-01-14 16:41:58 +0100},
	journal = {Systematic biology},
	keywords = {Bayes factor; thermodynamic integration},
	number = {2},
	pages = {195--207},
	publisher = {Society of Systematic Zoology},
	title = {Computing {B}ayes factors using thermodynamic integration},
	volume = {55},
	year = {2006},
	bdsk-file-1 = {YnBsaXN0MDDSAQIDBFxyZWxhdGl2ZVBhdGhZYWxpYXNEYXRhXxAbUGFwZXJzL0xhcnRpbGxvdFBoaTIwMDYucGRmTxEBkgAAAAABkgACAAAMTWFjaW50b3NoIEhEAAAAAAAAAAAAAAAAAAAA36+iCEJEAAH/////FExhcnRpbGxvdFBoaTIwMDYucGRmAAAAAAAAAAAAAAAAAAAAAAAAAAAAAAAAAAAAAAAAAAAAAAAAAAAAAAAAAP/////ZlpHRAAAAAAAAAAAAAQADAAAKIGN1AAAAAAAAAAAAAAAAAAZQYXBlcnMAAgBILzpVc2Vyczpqb25hcy5hcnJ1ZGE6c2NpZWJvOk1MUzpCaWJsaW9ncmFwaHk6UGFwZXJzOkxhcnRpbGxvdFBoaTIwMDYucGRmAA4AKgAUAEwAYQByAHQAaQBsAGwAbwB0AFAAaABpADIAMAAwADYALgBwAGQAZgAPABoADABNAGEAYwBpAG4AdABvAHMAaAAgAEgARAASAEZVc2Vycy9qb25hcy5hcnJ1ZGEvc2NpZWJvL01MUy9CaWJsaW9ncmFwaHkvUGFwZXJzL0xhcnRpbGxvdFBoaTIwMDYucGRmABMAAS8AABUAAgAT//8AAAAIAA0AGgAkAEIAAAAAAAACAQAAAAAAAAAFAAAAAAAAAAAAAAAAAAAB2A==}}

@article{ShiVal2014,
	author = {Shi, Peng and Valdez, Emiliano A},
	date-added = {2019-01-05 12:11:22 +0100},
	date-modified = {2019-01-05 12:11:43 +0100},
	journal = {Insurance: Mathematics and Economics},
	keywords = {multi-variate distribution},
	pages = {18--29},
	publisher = {Elsevier},
	title = {Multivariate negative binomial models for insurance claim counts},
	volume = {55},
	year = {2014}}

@article{McDavidFin2012,
	author = {McDavid, Andrew and Finak, Greg and Chattopadyay, Pratip K and Dominguez, Maria and Lamoreaux, Laurie and Ma, Steven S and Roederer, Mario and Gottardo, Raphael},
	date-added = {2019-01-05 11:17:22 +0100},
	date-modified = {2019-01-05 11:17:40 +0100},
	journal = {Bioinformatics},
	keywords = {single-cell},
	number = {4},
	pages = {461--467},
	publisher = {Oxford University Press},
	title = {Data exploration, quality control and testing in single-cell qPCR-based gene expression experiments},
	volume = {29},
	year = {2012}}

@article{MantzarisDao2001,
	author = {Mantzaris, Nikolaos V and Daoutidis, Prodromos and Srienc, Friedrich},
	date-added = {2018-12-31 14:34:03 +0100},
	date-modified = {2018-12-31 14:34:09 +0100},
	journal = {Computers \& Chemical Engineering},
	keywords = {population balance model},
	number = {11-12},
	pages = {1411--1440},
	publisher = {Elsevier},
	title = {Numerical solution of multi-variable cell population balance models: I. Finite difference methods},
	volume = {25},
	year = {2001}}

@article{PintoImm2007,
	author = {Pinto, Mark A and Immanuel, Charles D and Doyle III, Francis J},
	date-added = {2018-12-31 14:33:41 +0100},
	date-modified = {2018-12-31 14:33:41 +0100},
	journal = {Computers \& chemical engineering},
	keywords = {population balance model},
	number = {10},
	pages = {1242--1256},
	publisher = {Elsevier},
	title = {A feasible solution technique for higher-dimensional population balance models},
	volume = {31},
	year = {2007}}

@article{MetropolisRos1953,
	author = {Metropolis, Nicholas and Rosenbluth, Arianna W and Rosenbluth, Marshall N and Teller, Augusta H and Teller, Edward},
	date-added = {2018-12-30 17:28:06 +0100},
	date-modified = {2019-02-05 09:14:30 +0100},
	journal = {The Journal of Chemical Physics},
	keywords = {MCMC},
	number = {6},
	pages = {1087--1092},
	publisher = {AIP},
	title = {Equation of state calculations by fast computing machines},
	volume = {21},
	year = {1953}}

@article{Neal1996,
	author = {Neal, Radford M},
	date-added = {2018-12-30 17:24:32 +0100},
	date-modified = {2018-12-30 17:24:42 +0100},
	journal = {Statistics and computing},
	keywords = {parallel tempering},
	number = {4},
	pages = {353--366},
	publisher = {Springer},
	title = {Sampling from multimodal distributions using tempered transitions},
	volume = {6},
	year = {1996}}

@article{KuepferPet2007,
	author = {Kuepfer, Lars and Peter, Matthias and Sauer, Uwe and Stelling, J{\"o}rg},
	date-added = {2018-12-30 13:49:24 +0100},
	date-modified = {2018-12-30 13:49:35 +0100},
	journal = {Nature biotechnology},
	number = {9},
	pages = {1001},
	publisher = {Nature Publishing Group},
	title = {Ensemble modeling for analysis of cell signaling dynamics},
	volume = {25},
	year = {2007}}

@article{MjolsnessOre2009,
	author = {Mjolsness, Eric and Orendorff, David and Chatelain, Philippe and Koumoutsakos, Petros},
	date-added = {2018-12-30 11:19:12 +0100},
	date-modified = {2018-12-30 11:19:23 +0100},
	journal = {The Journal of chemical physics},
	keywords = {SSA},
	number = {14},
	pages = {144110},
	publisher = {AIP},
	title = {An exact accelerated stochastic simulation algorithm},
	volume = {130},
	year = {2009}}

@article{SahuDey2003,
	author = {Sahu, Sujit K and Dey, Dipak K and Branco, M{\'a}rcia D},
	date-added = {2018-12-27 15:35:47 +0100},
	date-modified = {2019-01-16 14:22:25 +0100},
	journal = {Canadian Journal of Statistics},
	keywords = {skew},
	number = {2},
	pages = {129--150},
	publisher = {Wiley Online Library},
	title = {A new class of multivariate skew distributions with applications to {B}ayesian regression models},
	volume = {31},
	year = {2003}}

@article{FroehlichKes2018,
	abstract = {Summary
Mechanistic models are essential to deepen the understanding of complex diseases at the molecular level. Nowadays, high-throughput molecular and phenotypic characterizations are possible, but the integration of such data with prior knowledge on signaling pathways is limited by the availability of scalable computational methods. Here, we present a computational framework for the parameterization of large-scale mechanistic models and its application to the prediction of drug response of cancer cell lines from exome and transcriptome sequencing data. This framework is over 104 times faster than state-of-the-art methods, which enables modeling at previously infeasible scales. By applying the framework to a model describing major cancer-associated pathways (>1,200 species and >2,600 reactions), we could predict the effect of drug combinations from single drug data. This is the first integration of high-throughput datasets using large-scale mechanistic models. We anticipate this to be the starting point for development of more comprehensive models allowing a deeper mechanistic insight.},
	author = {Fabian Fr{\"o}hlich and Thomas Kessler and Daniel Weindl and Alexey Shadrin and Leonard Schmiester and Hendrik Hache and Artur Muradyan and Moritz Sch{\"u}tte and Ji-Hyun Lim and Matthias Heinig and Fabian J. Theis and Hans Lehrach and Christoph Wierling and Bodo Lange and Jan Hasenauer},
	date-added = {2018-12-19 13:13:10 +0100},
	date-modified = {2019-03-04 23:03:22 +0100},
	doi = {https://doi.org/10.1016/j.cels.2018.10.013},
	issn = {2405-4712},
	journal = {Cell Syst.},
	journal-full = {Cell Systems},
	keywords = {systems biology, mechanistic modeling, cancer signaling, sequencing data, drug response, drug synergy, biomarker, parameter estimation},
	month = {Dec.},
	number = {6},
	pages = {567-579.e6},
	title = {Efficient parameter estimation enables the prediction of drug response using a mechanistic pan-cancer pathway model},
	volume = {7},
	year = {2018},
	bdsk-url-1 = {http://www.sciencedirect.com/science/article/pii/S2405471218304381},
	bdsk-url-2 = {https://doi.org/10.1016/j.cels.2018.10.013}}

@article{BakerPen2018,
	author = {Baker, R and Pe{\~n}a, Jose-Maria and Jayamohan, Jayaratnam and J{\'e}rusalem, Antoine},
	date-added = {2018-12-19 13:11:08 +0100},
	date-modified = {2018-12-19 13:17:18 +0100},
	journal = {Biology letters},
	keywords = {mechanistic modeling; machine learning},
	number = {20170660},
	publisher = {Royal Society},
	title = {Mechanistic models versus machine learning, a fight worth fighting for the biological community?},
	volume = {14},
	year = {2018},
	bdsk-file-1 = {YnBsaXN0MDDSAQIDBFxyZWxhdGl2ZVBhdGhZYWxpYXNEYXRhXxAXUGFwZXJzL0Jha2VyUGVuMjAxOC5wZGZPEQGCAAAAAAGCAAIAAAxNYWNpbnRvc2ggSEQAAAAAAAAAAAAAAAAAAADfr6IIQkQAAf////8QQmFrZXJQZW4yMDE4LnBkZgAAAAAAAAAAAAAAAAAAAAAAAAAAAAAAAAAAAAAAAAAAAAAAAAAAAAAAAAAAAAAA/////9mWkdEAAAAAAAAAAAABAAMAAAogY3UAAAAAAAAAAAAAAAAABlBhcGVycwACAEQvOlVzZXJzOmpvbmFzLmFycnVkYTpzY2llYm86TUxTOkJpYmxpb2dyYXBoeTpQYXBlcnM6QmFrZXJQZW4yMDE4LnBkZgAOACIAEABCAGEAawBlAHIAUABlAG4AMgAwADEAOAAuAHAAZABmAA8AGgAMAE0AYQBjAGkAbgB0AG8AcwBoACAASABEABIAQlVzZXJzL2pvbmFzLmFycnVkYS9zY2llYm8vTUxTL0JpYmxpb2dyYXBoeS9QYXBlcnMvQmFrZXJQZW4yMDE4LnBkZgATAAEvAAAVAAIAE///AAAACAANABoAJAA+AAAAAAAAAgEAAAAAAAAABQAAAAAAAAAAAAAAAAAAAcQ=}}

@incollection{FroehlichLoo2019,
	author = {Fr{\"o}hlich, Fabian and Loos, Carolin and Hasenauer, Jan},
	booktitle = {Gene Regulatory Networks: Methods and Protocols},
	chapter = {16},
	date-added = {2018-12-19 13:01:52 +0100},
	date-modified = {2019-03-07 22:03:41 +0100},
	edition = {1},
	editor = {Sanguinetti, G. and Huynh-Thu, V. A.},
	keywords = {parameter estimation; uncertainty analysis; ordinary differential equations; large-scale models},
	pages = {385--422},
	publisher = {Humana Press},
	series = {Methods in Molecular Biology},
	title = {Scalable Inference of Ordinary Differential Equation Models of Biochemical Processes},
	volume = {1883},
	year = {2019},
	bdsk-file-1 = {YnBsaXN0MDDSAQIDBFxyZWxhdGl2ZVBhdGhZYWxpYXNEYXRhXxAbUGFwZXJzL0Zyb2VobGljaExvbzIwMTkucGRmTxEBkgAAAAABkgACAAAMTWFjaW50b3NoIEhEAAAAAAAAAAAAAAAAAAAA36+iCEJEAAH/////FEZyb2VobGljaExvbzIwMTkucGRmAAAAAAAAAAAAAAAAAAAAAAAAAAAAAAAAAAAAAAAAAAAAAAAAAAAAAAAAAP/////ZlpHRAAAAAAAAAAAAAQADAAAKIGN1AAAAAAAAAAAAAAAAAAZQYXBlcnMAAgBILzpVc2Vyczpqb25hcy5hcnJ1ZGE6c2NpZWJvOk1MUzpCaWJsaW9ncmFwaHk6UGFwZXJzOkZyb2VobGljaExvbzIwMTkucGRmAA4AKgAUAEYAcgBvAGUAaABsAGkAYwBoAEwAbwBvADIAMAAxADkALgBwAGQAZgAPABoADABNAGEAYwBpAG4AdABvAHMAaAAgAEgARAASAEZVc2Vycy9qb25hcy5hcnJ1ZGEvc2NpZWJvL01MUy9CaWJsaW9ncmFwaHkvUGFwZXJzL0Zyb2VobGljaExvbzIwMTkucGRmABMAAS8AABUAAgAT//8AAAAIAA0AGgAkAEIAAAAAAAACAQAAAAAAAAAFAAAAAAAAAAAAAAAAAAAB2A==}}

@article{WagnerCar2012,
	author = {Wagner, Eric J and Carpenter, Phillip B},
	date-added = {2018-12-02 15:45:21 +0100},
	date-modified = {2018-12-19 13:22:27 +0100},
	journal = {Nature reviews Molecular cell biology},
	keywords = {epigenetic},
	number = {2},
	pages = {115},
	publisher = {Nature Publishing Group},
	title = {Understanding the language of {L}ys36 methylation at histone {H3}},
	volume = {13},
	year = {2012}}

@article{KimRob2016,
	author = {Kim, Kimberly H and Roberts, Charles WM},
	date-added = {2018-12-02 15:19:26 +0100},
	date-modified = {2018-12-19 13:19:04 +0100},
	journal = {Nature medicine},
	keywords = {EZh2},
	number = {2},
	pages = {128},
	publisher = {Nature Publishing Group},
	title = {Targeting {EZH}2 in cancer},
	volume = {22},
	year = {2016}}

@article{OrkinHoc2011,
	author = {Orkin, Stuart H and Hochedlinger, Konrad},
	date-added = {2018-12-02 15:17:35 +0100},
	date-modified = {2018-12-02 15:17:46 +0100},
	journal = {cell},
	keywords = {epigenetic},
	number = {6},
	pages = {835--850},
	publisher = {Elsevier},
	title = {Chromatin connections to pluripotency and cellular reprogramming},
	volume = {145},
	year = {2011}}

@article{Kouzarides2007,
	author = {Kouzarides, Tony},
	date-added = {2018-12-02 15:12:09 +0100},
	date-modified = {2018-12-02 15:12:17 +0100},
	journal = {Cell},
	keywords = {histone},
	number = {4},
	pages = {693--705},
	publisher = {Elsevier},
	title = {Chromatin modifications and their function},
	volume = {128},
	year = {2007}}

@article{FerrariSce2014,
	author = {Ferrari, Karin J and Scelfo, Andrea and Jammula, SriGanesh and Cuomo, Alessandro and Barozzi, Iros and St{\"u}tzer, Alexandra and Fischle, Wolfgang and Bonaldi, Tiziana and Pasini, Diego},
	date-added = {2018-12-02 15:10:20 +0100},
	date-modified = {2018-12-19 13:15:39 +0100},
	journal = {Molecular cell},
	keywords = {histone},
	number = {1},
	pages = {49--62},
	publisher = {Elsevier},
	title = {Polycomb-dependent {H3K27}me1 and {H3K27}me2 regulate active transcription and enhancer fidelity},
	volume = {53},
	year = {2014}}

@article{BarskiCud2007,
	author = {Barski, Artem and Cuddapah, Suresh and Cui, Kairong and Roh, Tae-Young and Schones, Dustin E and Wang, Zhibin and Wei, Gang and Chepelev, Iouri and Zhao, Keji},
	date-added = {2018-12-02 15:06:29 +0100},
	date-modified = {2018-12-02 15:06:51 +0100},
	journal = {Cell},
	keywords = {histone},
	number = {4},
	pages = {823--837},
	publisher = {Elsevier},
	title = {High-resolution profiling of histone methylations in the human genome},
	volume = {129},
	year = {2007}}

@article{ScharfBar2009,
	author = {Scharf, Annette ND and Barth, Teresa K and Imhof, Axel},
	date-added = {2018-11-15 21:02:40 +0100},
	date-modified = {2018-11-15 21:02:50 +0100},
	journal = {Nucleic acids research},
	number = {15},
	pages = {5032--5040},
	publisher = {Oxford University Press},
	title = {Establishment of histone modifications after chromatin assembly},
	volume = {37},
	year = {2009}}

@article{KuzmichevNis2002,
	author = {Kuzmichev, Andrei and Nishioka, Kenichi and Erdjument-Bromage, Hediye and Tempst, Paul and Reinberg, Danny},
	date-added = {2018-11-15 16:17:39 +0100},
	date-modified = {2018-11-15 16:17:51 +0100},
	journal = {Genes \& development},
	keywords = {histone; Ezh2},
	number = {22},
	pages = {2893--2905},
	publisher = {Cold Spring Harbor Lab},
	title = {Histone methyltransferase activity associated with a human multiprotein complex containing the Enhancer of Zeste protein},
	volume = {16},
	year = {2002}}

@article{AlabertBar2015,
	author = {Alabert, Constance and Barth, Teresa K and Rever{\'o}n-G{\'o}mez, Nazaret and Sidoli, Simone and Schmidt, Andreas and Jensen, Ole N and Imhof, Axel and Groth, Anja},
	date-added = {2018-11-13 15:29:32 +0100},
	date-modified = {2018-11-13 15:30:05 +0100},
	journal = {Genes \& development},
	keywords = {K27K36; histone; Hela},
	number = {6},
	pages = {585--590},
	publisher = {Cold Spring Harbor Lab},
	title = {Two distinct modes for propagation of histone PTMs across the cell cycle},
	volume = {29},
	year = {2015},
	bdsk-file-1 = {YnBsaXN0MDDSAQIDBFxyZWxhdGl2ZVBhdGhZYWxpYXNEYXRhXxAZUGFwZXJzL0FsYWJlcnRCYXIyMDE1LnBkZk8RAYoAAAAAAYoAAgAADE1hY2ludG9zaCBIRAAAAAAAAAAAAAAAAAAAAN+voghCRAAB/////xJBbGFiZXJ0QmFyMjAxNS5wZGYAAAAAAAAAAAAAAAAAAAAAAAAAAAAAAAAAAAAAAAAAAAAAAAAAAAAAAAAAAAD/////2ZaR0QAAAAAAAAAAAAEAAwAACiBjdQAAAAAAAAAAAAAAAAAGUGFwZXJzAAIARi86VXNlcnM6am9uYXMuYXJydWRhOnNjaWVibzpNTFM6QmlibGlvZ3JhcGh5OlBhcGVyczpBbGFiZXJ0QmFyMjAxNS5wZGYADgAmABIAQQBsAGEAYgBlAHIAdABCAGEAcgAyADAAMQA1AC4AcABkAGYADwAaAAwATQBhAGMAaQBuAHQAbwBzAGgAIABIAEQAEgBEVXNlcnMvam9uYXMuYXJydWRhL3NjaWViby9NTFMvQmlibGlvZ3JhcGh5L1BhcGVycy9BbGFiZXJ0QmFyMjAxNS5wZGYAEwABLwAAFQACABP//wAAAAgADQAaACQAQAAAAAAAAAIBAAAAAAAAAAUAAAAAAAAAAAAAAAAAAAHO}}

@article{DixitLya2018,
	abstract = {Predictive models of signaling networks are essential tools for understanding cell population heterogeneity and designing rational interventions in disease. However, using network models to predict signaling dynamics heterogeneity is often challenging due to the extensive variability of network parameters across cell populations. Here, we describe a Maximum Entropy-based fRamework for Inference of heterogeneity in Dynamics of sIgAling Networks (MERIDIAN). MERIDIAN allows us to estimate the joint probability distribution over network parameters that is consistent with experimentally observed cell-to-cell variability in abundances of network species. We apply the developed approach to investigate the heterogeneity in the signaling network activated by the epidermal growth factor (EGF) and leading to phosphorylation of protein kinase B (Akt). Using the inferred parameter distribution, we also predict heterogeneity of phosphorylated Akt levels and the distribution of EGF receptor abundance hours after EGF stimulation. We discuss how MERIDIAN can be generalized and applied to problems beyond modeling of heterogeneous signaling dynamics.},
	author = {Dixit, Purushottam and Lyashenko, Eugenia and Niepel, Mario and Vitkup, Dennis},
	date-added = {2018-11-07 15:57:10 +0100},
	date-modified = {2019-02-07 11:10:28 +0100},
	doi = {10.1101/137513},
	eprint = {https://www.biorxiv.org/content/early/2018/10/27/137513.full.pdf},
	journal = {bioRxiv},
	keywords = {entropy; cell-to-cell variability},
	pages = {137513},
	publisher = {Cold Spring Harbor Laboratory},
	title = {Maximum entropy framework for inference of cell population heterogeneity in signaling network dynamics},
	url = {https://www.biorxiv.org/content/early/2018/10/27/137513},
	year = {2018},
	bdsk-file-1 = {YnBsaXN0MDDSAQIDBFxyZWxhdGl2ZVBhdGhZYWxpYXNEYXRhXxAXUGFwZXJzL0RpeGl0THlhMjAxOC5wZGZPEQGCAAAAAAGCAAIAAAxNYWNpbnRvc2ggSEQAAAAAAAAAAAAAAAAAAADfr6IIQkQAAf////8QRGl4aXRMeWEyMDE4LnBkZgAAAAAAAAAAAAAAAAAAAAAAAAAAAAAAAAAAAAAAAAAAAAAAAAAAAAAAAAAAAAAA/////9mWkdEAAAAAAAAAAAABAAMAAAogY3UAAAAAAAAAAAAAAAAABlBhcGVycwACAEQvOlVzZXJzOmpvbmFzLmFycnVkYTpzY2llYm86TUxTOkJpYmxpb2dyYXBoeTpQYXBlcnM6RGl4aXRMeWEyMDE4LnBkZgAOACIAEABEAGkAeABpAHQATAB5AGEAMgAwADEAOAAuAHAAZABmAA8AGgAMAE0AYQBjAGkAbgB0AG8AcwBoACAASABEABIAQlVzZXJzL2pvbmFzLmFycnVkYS9zY2llYm8vTUxTL0JpYmxpb2dyYXBoeS9QYXBlcnMvRGl4aXRMeWEyMDE4LnBkZgATAAEvAAAVAAIAE///AAAACAANABoAJAA+AAAAAAAAAgEAAAAAAAAABQAAAAAAAAAAAAAAAAAAAcQ=},
	bdsk-url-1 = {https://www.biorxiv.org/content/early/2018/10/27/137513},
	bdsk-url-2 = {https://doi.org/10.1101/137513}}

@article{Waldherr2018,
	author = {Waldherr, Steffen},
	date-added = {2018-11-06 16:30:06 +0100},
	date-modified = {2018-11-06 16:30:29 +0100},
	journal = {Journal of The Royal Society Interface},
	keywords = {population balance model; population; heterogeneity},
	number = {147},
	pages = {20180530},
	publisher = {The Royal Society},
	title = {Estimation methods for heterogeneous cell population models in systems biology},
	volume = {15},
	year = {2018}}

@article{ReveronGom2018,
	author = {Rever{\'o}n-G{\'o}mez, Nazaret and Gonz{\'a}lez-Aguilera, Cristina and Stewart-Morgan, Kathleen R and Petryk, Nataliya and Flury, Valentin and Graziano, Simona and Johansen, Jens Vilstrup and Jakobsen, Janus Schou and Alabert, Constance and Groth, Anja},
	date-added = {2018-11-06 10:31:43 +0100},
	date-modified = {2018-11-06 10:32:03 +0100},
	journal = {Molecular cell},
	keywords = {histone},
	number = {2},
	pages = {239--249},
	publisher = {Elsevier},
	title = {Accurate recycling of parental histones reproduces the histone modification landscape during DNA replication},
	volume = {72},
	year = {2018},
	bdsk-file-1 = {YnBsaXN0MDDSAQIDBFxyZWxhdGl2ZVBhdGhZYWxpYXNEYXRhXxAZUGFwZXJzL1JldmVyb25Hb20yMDE4LnBkZk8RAYoAAAAAAYoAAgAADE1hY2ludG9zaCBIRAAAAAAAAAAAAAAAAAAAAN+voghCRAAB/////xJSZXZlcm9uR29tMjAxOC5wZGYAAAAAAAAAAAAAAAAAAAAAAAAAAAAAAAAAAAAAAAAAAAAAAAAAAAAAAAAAAAD/////2ZaR0QAAAAAAAAAAAAEAAwAACiBjdQAAAAAAAAAAAAAAAAAGUGFwZXJzAAIARi86VXNlcnM6am9uYXMuYXJydWRhOnNjaWVibzpNTFM6QmlibGlvZ3JhcGh5OlBhcGVyczpSZXZlcm9uR29tMjAxOC5wZGYADgAmABIAUgBlAHYAZQByAG8AbgBHAG8AbQAyADAAMQA4AC4AcABkAGYADwAaAAwATQBhAGMAaQBuAHQAbwBzAGgAIABIAEQAEgBEVXNlcnMvam9uYXMuYXJydWRhL3NjaWViby9NTFMvQmlibGlvZ3JhcGh5L1BhcGVycy9SZXZlcm9uR29tMjAxOC5wZGYAEwABLwAAFQACABP//wAAAAgADQAaACQAQAAAAAAAAAIBAAAAAAAAAAUAAAAAAAAAAAAAAAAAAAHO}}

@article{SchmitgesPru2011,
	author = {Schmitges, Frank W and Prusty, Archana B and Faty, Mahamadou and St{\"u}tzer, Alexandra and Lingaraju, Gondichatnahalli M and Aiwazian, Jonathan and Sack, Ragna and Hess, Daniel and Li, Ling and Zhou, Shaolian and others},
	date-added = {2018-11-06 10:29:02 +0100},
	date-modified = {2018-11-13 15:30:26 +0100},
	journal = {Molecular cell},
	keywords = {K27K36; histone},
	number = {3},
	pages = {330--341},
	publisher = {Elsevier},
	title = {Histone methylation by PRC2 is inhibited by active chromatin marks},
	volume = {42},
	year = {2011},
	bdsk-file-1 = {YnBsaXN0MDDSAQIDBFxyZWxhdGl2ZVBhdGhZYWxpYXNEYXRhXxAbUGFwZXJzL1NjaG1pdGdlc1BydTIwMTEucGRmTxEBkgAAAAABkgACAAAMTWFjaW50b3NoIEhEAAAAAAAAAAAAAAAAAAAA36+iCEJEAAH/////FFNjaG1pdGdlc1BydTIwMTEucGRmAAAAAAAAAAAAAAAAAAAAAAAAAAAAAAAAAAAAAAAAAAAAAAAAAAAAAAAAAP/////ZlpHRAAAAAAAAAAAAAQADAAAKIGN1AAAAAAAAAAAAAAAAAAZQYXBlcnMAAgBILzpVc2Vyczpqb25hcy5hcnJ1ZGE6c2NpZWJvOk1MUzpCaWJsaW9ncmFwaHk6UGFwZXJzOlNjaG1pdGdlc1BydTIwMTEucGRmAA4AKgAUAFMAYwBoAG0AaQB0AGcAZQBzAFAAcgB1ADIAMAAxADEALgBwAGQAZgAPABoADABNAGEAYwBpAG4AdABvAHMAaAAgAEgARAASAEZVc2Vycy9qb25hcy5hcnJ1ZGEvc2NpZWJvL01MUy9CaWJsaW9ncmFwaHkvUGFwZXJzL1NjaG1pdGdlc1BydTIwMTEucGRmABMAAS8AABUAAgAT//8AAAAIAA0AGgAkAEIAAAAAAAACAQAAAAAAAAAFAAAAAAAAAAAAAAAAAAAB2A==}}

@article{YuanXu2011,
	author = {Yuan, Wen and Xu, Mo and Huang, Chang and Liu, Nan and Chen, She and Zhu, Bing},
	date-added = {2018-11-06 10:27:40 +0100},
	date-modified = {2018-11-13 15:30:16 +0100},
	journal = {Journal of Biological Chemistry},
	keywords = {histone; K27K36},
	pages = {jbc--M110},
	publisher = {ASBMB},
	title = {H3K36 methylation antagonizes PRC2 mediated H3K27 methylation},
	year = {2011},
	bdsk-file-1 = {YnBsaXN0MDDSAQIDBFxyZWxhdGl2ZVBhdGhZYWxpYXNEYXRhXxAVUGFwZXJzL1l1YW5YdTIwMTEucGRmTxEBegAAAAABegACAAAMTWFjaW50b3NoIEhEAAAAAAAAAAAAAAAAAAAA36+iCEJEAAH/////Dll1YW5YdTIwMTEucGRmAAAAAAAAAAAAAAAAAAAAAAAAAAAAAAAAAAAAAAAAAAAAAAAAAAAAAAAAAAAAAAAAAP/////ZlpHRAAAAAAAAAAAAAQADAAAKIGN1AAAAAAAAAAAAAAAAAAZQYXBlcnMAAgBCLzpVc2Vyczpqb25hcy5hcnJ1ZGE6c2NpZWJvOk1MUzpCaWJsaW9ncmFwaHk6UGFwZXJzOll1YW5YdTIwMTEucGRmAA4AHgAOAFkAdQBhAG4AWAB1ADIAMAAxADEALgBwAGQAZgAPABoADABNAGEAYwBpAG4AdABvAHMAaAAgAEgARAASAEBVc2Vycy9qb25hcy5hcnJ1ZGEvc2NpZWJvL01MUy9CaWJsaW9ncmFwaHkvUGFwZXJzL1l1YW5YdTIwMTEucGRmABMAAS8AABUAAgAT//8AAAAIAA0AGgAkADwAAAAAAAACAQAAAAAAAAAFAAAAAAAAAAAAAAAAAAABug==}}

@article{JungPas2010,
	author = {Jung, Hye Ryung and Pasini, Diego and Helin, Kristian and Jensen, Ole N},
	date-added = {2018-11-06 10:26:15 +0100},
	date-modified = {2018-11-06 10:41:38 +0100},
	journal = {Molecular \& Cellular Proteomics},
	keywords = {histone; mass spectrometry},
	number = {5},
	pages = {838--850},
	publisher = {ASBMB},
	title = {Quantitative mass spectrometry of histones H3. 2 and H3. 3 in Suz12-deficient mouse embryonic stem cells reveals distinct, dynamic post-translational modifications at Lys-27 and Lys-36},
	volume = {9},
	year = {2010},
	bdsk-file-1 = {YnBsaXN0MDDSAQIDBFxyZWxhdGl2ZVBhdGhZYWxpYXNEYXRhXxAWUGFwZXJzL0p1bmdQYXMyMDEwLnBkZk8RAYAAAAAAAYAAAgAADE1hY2ludG9zaCBIRAAAAAAAAAAAAAAAAAAAAN+voghCRAAB/////w9KdW5nUGFzMjAxMC5wZGYAAAAAAAAAAAAAAAAAAAAAAAAAAAAAAAAAAAAAAAAAAAAAAAAAAAAAAAAAAAAAAAD/////2ZaR0QAAAAAAAAAAAAEAAwAACiBjdQAAAAAAAAAAAAAAAAAGUGFwZXJzAAIAQy86VXNlcnM6am9uYXMuYXJydWRhOnNjaWVibzpNTFM6QmlibGlvZ3JhcGh5OlBhcGVyczpKdW5nUGFzMjAxMC5wZGYAAA4AIAAPAEoAdQBuAGcAUABhAHMAMgAwADEAMAAuAHAAZABmAA8AGgAMAE0AYQBjAGkAbgB0AG8AcwBoACAASABEABIAQVVzZXJzL2pvbmFzLmFycnVkYS9zY2llYm8vTUxTL0JpYmxpb2dyYXBoeS9QYXBlcnMvSnVuZ1BhczIwMTAucGRmAAATAAEvAAAVAAIAE///AAAACAANABoAJAA9AAAAAAAAAgEAAAAAAAAABQAAAAAAAAAAAAAAAAAAAcE=}}

@article{EarlDee2005,
	author = {Earl, David J and Deem, Michael W},
	journal = {Phys. Chem. Chem. Phys.},
	journal-full = {Physical Chemistry Chemical Physics},
	number = {23},
	pages = {3910--3916},
	publisher = {Royal Society of Chemistry},
	title = {Parallel tempering: Theory, applications, and new perspectives},
	volume = {7},
	year = {2005}}

@article{SenguptaFri2014,
	author = {Sengupta, Biswa and Friston, Karl J and Penny, William D},
	date-added = {2018-10-21 09:18:06 +0200},
	date-modified = {2018-10-21 09:18:23 +0200},
	journal = {NeuroImage},
	keywords = {sensitivity analysis},
	pages = {521--527},
	publisher = {Elsevier},
	title = {Efficient gradient computation for dynamical models},
	volume = {98},
	year = {2014}}

@article{ChoWol2005,
	author = {Cho, Kwang-Hyun and Wolkenhauer, Olaf},
	date-added = {2018-10-11 10:59:34 +0200},
	date-modified = {2018-10-11 10:59:54 +0200},
	journal = {BioSystems Review},
	keywords = {systems biology; networks},
	number = {1},
	pages = {9--17},
	title = {Systems Biology: Discovering the dynamic behavior of biochemical networks},
	volume = {1},
	year = {2005}}

@article{MichorPol2010,
	author = {Michor, Franziska and Polyak, Kornelia},
	date-added = {2018-10-11 09:25:18 +0200},
	date-modified = {2018-10-11 09:25:33 +0200},
	journal = {Cancer prevention research},
	keywords = {tumor heterogeneity},
	pages = {1940--6207},
	publisher = {AACR},
	title = {The origins and implications of intratumor heterogeneity},
	year = {2010}}

@article{StichelMid2017,
	abstract = {Collective cell migration is a common phenotype in epithelial cancers, which is associated with tumor cell metastasis and poor patient survival. However, the interplay between physiologically relevant pro-migratory stimuli and the underlying mechanical cell-cell interactions are poorly understood. We investigated the migratory behavior of different collectively migrating non-small cell lung cancer cell lines in response to motogenic growth factors (e.g. epidermal growth factor) or clinically relevant small compound inhibitors. Depending on the treatment, we observed distinct behaviors in a classical lateral migration assay involving traveling fronts, finger-shapes or the development of cellular bridges. Particle image velocimetry analysis revealed characteristic speed dynamics (evolution of the average speed of all cells in a frame) in all experiments exhibiting initial acceleration and subsequent deceleration of the cell populations. To better understand the mechanical properties of individual cells leading to the observed speed dynamics and the phenotypic differences we developed a mathematical model based on a Langevin approach. This model describes intercellular forces, random motility, and stimulation of active migration by mechanical interaction between cells. Simulations show that the model is able to reproduce the characteristic spatio-temporal speed distributions as well as most migratory phenotypes of the studied cell lines. A specific strength of the proposed model is that it identifies a small set of mechanical features necessary to explain all phenotypic and dynamical features of the migratory response of non-small cell lung cancer cells to chemical stimulation/inhibition. Furthermore, all processes included in the model can be associated with potential molecular components, and are therefore amenable to experimental validation. Thus, the presented mathematical model may help to predict which mechanical aspects involved in non-small cell lung cancer cell migration are affected by the respective therapeutic treatment.},
	author = {Stichel, Damian and Middleton, Alistair M and M{\"u}ller, Benedikt F and Depner, Sofia and Klingm{\"u}ller, Ursula and Breuhahn, Kai and Matth{\"a}us, Franziska},
	date-added = {2018-10-10 20:11:00 +0000},
	date-modified = {2018-10-10 20:11:10 +0000},
	doi = {10.1038/s41540-017-0006-3},
	journal = {NPJ Syst Biol Appl},
	journal-full = {NPJ systems biology and applications},
	pages = {5},
	pmc = {PMC5460121},
	pmid = {28649432},
	pst = {epublish},
	title = {An individual-based model for collective cancer cell migration explains speed dynamics and phenotype variability in response to growth factors},
	volume = {3},
	year = {2017},
	bdsk-url-1 = {http://dx.doi.org/10.1038/s41540-017-0006-3}}

@mastersthesis{Maier2016,
	author = {Corinna Maier},
	date-added = {2018-10-10 13:51:41 +0200},
	date-modified = {2018-10-10 13:52:36 +0200},
	keywords = {robust estimation; outlier; outlier detection},
	school = {Technische Universit{\"a}t M{\"u}nchen, Mathematische Fakult{\"a}t},
	title = {Parameter estimation for outlier corrupted data},
	year = {2016}}

@inproceedings{SchwarzfischerMar2011,
	author = {M. Schwarzfischer and C. Marr and J. Krumsiek and P. S. Hoppe and T. Schroeder and F. J. Theis},
	booktitle = {Microscopic Image Analysis with Applications in Biology (MIAAB, Heidelberg, Germany)},
	date-added = {2018-10-08 19:37:30 +0000},
	date-modified = {2018-10-08 19:41:27 +0000},
	month = {Sept.},
	title = {Efficient fluorescence image normalization for time lapse movies},
	year = {2011}}

@article{Goldman2010,
	abstract = {We discuss calibration and removal of "vignetting" (radial falloff) and exposure (gain) variations from sequences of images. Even when the response curve is known, spatially varying ambiguities prevent us from recovering the vignetting, exposure, and scene radiances uniquely. However, the vignetting and exposure variations can nonetheless be removed from the images without resolving these ambiguities or the previously known scale and gamma ambiguities. Applications include panoramic image mosaics, photometry for material reconstruction, image-based rendering, and preprocessing for correlation-based vision algorithms.},
	author = {Goldman, Dan B},
	date-added = {2018-10-08 19:34:13 +0000},
	date-modified = {2018-10-08 19:34:41 +0000},
	doi = {10.1109/TPAMI.2010.55},
	journal = {IEEE Trans Pattern Anal Mach Intell},
	journal-full = {IEEE transactions on pattern analysis and machine intelligence},
	keywords = {image quantification},
	month = {Dec},
	number = {12},
	pages = {2276--2288},
	pmid = {20975123},
	pst = {ppublish},
	title = {Vignette and exposure calibration and compensation},
	volume = {32},
	year = {2010},
	bdsk-url-1 = {http://dx.doi.org/10.1109/TPAMI.2010.55}}

@article{KolodziejczykKim2015,
	author = {Kolodziejczyk, Aleksandra A and Kim, Jong Kyoung and Svensson, Valentine and Marioni, John C and Teichmann, Sarah A},
	date-added = {2018-10-01 13:22:01 +0200},
	date-modified = {2018-12-19 13:20:06 +0100},
	journal = {Molecular cell},
	keywords = {single-cell RNA-seq},
	number = {4},
	pages = {610--620},
	publisher = {Elsevier},
	title = {The technology and biology of single-cell {RNA} sequencing},
	volume = {58},
	year = {2015}}

@article{LinFal2015,
	author = {Lin, Jia-Ren and Fallahi-Sichani, Mohammad and Sorger, Peter K},
	date-added = {2018-10-01 13:17:50 +0200},
	date-modified = {2018-10-01 13:18:00 +0200},
	journal = {Nature communications},
	keywords = {cycIF},
	pages = {8390},
	publisher = {Nature Publishing Group},
	title = {Highly multiplexed imaging of single cells using a high-throughput cyclic immunofluorescence method},
	volume = {6},
	year = {2015}}

@phdthesis{Silk2013,
	author = {Silk, Daniel},
	date-added = {2018-10-01 13:12:04 +0200},
	date-modified = {2018-10-01 13:12:22 +0200},
	keywords = {sigma point; ABC},
	school = {Imperial College London},
	title = {Unscented approaches to inference and design for systems and synthetic biology},
	year = {2013}}

@article{OzakiUda2010,
	author = {Ozaki, Yu-ichi and Uda, Shinsuke and Saito, Takeshi H and Chung, Jaehoon and Kubota, Hiroyuki and Kuroda, Shinya},
	date-added = {2018-10-01 09:51:27 +0200},
	date-modified = {2018-10-01 09:51:45 +0200},
	journal = {PloS one},
	keywords = {image cytometry; single-cell snapshot data},
	number = {4},
	pages = {e9955},
	publisher = {Public Library of Science},
	title = {A quantitative image cytometry technique for time series or population analyses of signaling networks},
	volume = {5},
	year = {2010}}

@article{FischerFie2019,
	abstract = {Cellular development has traditionally been described as a series of transitions between discrete cell states, such as the sequence of double negative, double positive and single positive stages in T-cell development. Recent advances in single cell transcriptomics suggest an alternative description of development, in which cells follow continuous transcriptomic trajectories. A cell{\textquoteright}s state along such a trajectory can be captured with pseudotemporal ordering, which however is not able to predict development of the system in real time. We present pseudodynamics, a mathematical framework that integrates time-series and genetic knock-out information with such transcriptome-based descriptions in order to describe and analyze the real-time evolution of the system. Pseudodynamics models the distribution of a cell population across a continuous cell state coordinate over time based on a stochastic differential equation along developmental trajectories and random switching between trajectories in branching regions. To illustrate feasibility, we use pseudodynamics to estimate cell-state-dependent growth and differentiation of thymic T-cell development. The model approximates a developmental potential function (Waddington{\textquoteright}s landscape) and suggests that thymic T-cell development is biphasic and not strictly deterministic before beta-selection. Pseudodynamics generalizes classical discrete population models to continuous states and thus opens possibilities such as probabilistic model selection to single cell genomics.},
	author = {Fischer, David S. and Fiedler, Anna K. and Kernfeld, Eric and Genga, Ryan M. J. and Hasenauer, Jan and Maehr, Rene and Theis, Fabian J.},
	date-added = {2018-09-29 19:07:20 +0200},
	date-modified = {2019-08-25 15:14:19 +0200},
	doi = {10.1101/219188},
	eprint = {https://www.biorxiv.org/content/early/2017/11/14/219188.full.pdf},
	journal = {Nat. Biotechnol.},
	keywords = {pseudo time; single-cell RNA-seq},
	pages = {461--468},
	publisher = {Cold Spring Harbor Laboratory},
	title = {Inferring population dynamics from single-cell RNA-sequencing time series data},
	url = {https://www.biorxiv.org/content/early/2017/11/14/219188},
	volume = {37},
	year = {2019},
	bdsk-url-1 = {https://www.biorxiv.org/content/early/2017/11/14/219188},
	bdsk-url-2 = {https://doi.org/10.1101/219188}}

@article{SampattavanichSte2018,
	author = {Sampattavanich, Somponnat and Steiert, Bernhard and Kramer, Bernhard A and Gyori, Benjamin M and Albeck, John G and Sorger, Peter K},
	date-added = {2018-09-24 16:40:36 +0200},
	date-modified = {2018-09-24 16:43:14 +0200},
	journal = {Cell systems},
	keywords = {EGF; heterogeneity},
	number = {6},
	pages = {664-678.e9},
	publisher = {Elsevier},
	title = {Encoding Growth Factor Identity in the Temporal Dynamics of FOXO3 under the Combinatorial Control of ERK and AKT Kinases},
	volume = {6},
	year = {2018},
	bdsk-file-1 = {YnBsaXN0MDDSAQIDBFxyZWxhdGl2ZVBhdGhZYWxpYXNEYXRhXxAgUGFwZXJzL1NhbXBhdHRhdmFuaWNoU3RlMjAxOC5wZGZPEQGoAAAAAAGoAAIAAAxNYWNpbnRvc2ggSEQAAAAAAAAAAAAAAAAAAADfr6IIQkQAAf////8ZU2FtcGF0dGF2YW5pY2hTdGUyMDE4LnBkZgAAAAAAAAAAAAAAAAAAAAAAAAAAAAAAAAAAAAAAAAAAAAAAAAAA/////9mWkdEAAAAAAAAAAAABAAMAAAogY3UAAAAAAAAAAAAAAAAABlBhcGVycwACAE0vOlVzZXJzOmpvbmFzLmFycnVkYTpzY2llYm86TUxTOkJpYmxpb2dyYXBoeTpQYXBlcnM6U2FtcGF0dGF2YW5pY2hTdGUyMDE4LnBkZgAADgA0ABkAUwBhAG0AcABhAHQAdABhAHYAYQBuAGkAYwBoAFMAdABlADIAMAAxADgALgBwAGQAZgAPABoADABNAGEAYwBpAG4AdABvAHMAaAAgAEgARAASAEtVc2Vycy9qb25hcy5hcnJ1ZGEvc2NpZWJvL01MUy9CaWJsaW9ncmFwaHkvUGFwZXJzL1NhbXBhdHRhdmFuaWNoU3RlMjAxOC5wZGYAABMAAS8AABUAAgAT//8AAAAIAA0AGgAkAEcAAAAAAAACAQAAAAAAAAAFAAAAAAAAAAAAAAAAAAAB8w==}}

@article{Cinquemani2018,
	author = {Cinquemani, Eugenio},
	date-added = {2018-09-24 16:39:15 +0200},
	date-modified = {2018-09-24 16:41:25 +0200},
	journal = {Processes},
	keywords = {snapshot data},
	number = {9},
	pages = {136},
	publisher = {Multidisciplinary Digital Publishing Institute},
	title = {Identifiability and Reconstruction of Biochemical Reaction Networks from Population Snapshot Data},
	volume = {6},
	year = {2018},
	bdsk-file-1 = {YnBsaXN0MDDSAQIDBFxyZWxhdGl2ZVBhdGhZYWxpYXNEYXRhXxAZUGFwZXJzL0NpbnF1ZW1hbmkyMDE4LnBkZk8RAYoAAAAAAYoAAgAADE1hY2ludG9zaCBIRAAAAAAAAAAAAAAAAAAAAN+voghCRAAB/////xJDaW5xdWVtYW5pMjAxOC5wZGYAAAAAAAAAAAAAAAAAAAAAAAAAAAAAAAAAAAAAAAAAAAAAAAAAAAAAAAAAAAD/////2ZaR0QAAAAAAAAAAAAEAAwAACiBjdQAAAAAAAAAAAAAAAAAGUGFwZXJzAAIARi86VXNlcnM6am9uYXMuYXJydWRhOnNjaWVibzpNTFM6QmlibGlvZ3JhcGh5OlBhcGVyczpDaW5xdWVtYW5pMjAxOC5wZGYADgAmABIAQwBpAG4AcQB1AGUAbQBhAG4AaQAyADAAMQA4AC4AcABkAGYADwAaAAwATQBhAGMAaQBuAHQAbwBzAGgAIABIAEQAEgBEVXNlcnMvam9uYXMuYXJydWRhL3NjaWViby9NTFMvQmlibGlvZ3JhcGh5L1BhcGVycy9DaW5xdWVtYW5pMjAxOC5wZGYAEwABLwAAFQACABP//wAAAAgADQAaACQAQAAAAAAAAAIBAAAAAAAAAAUAAAAAAAAAAAAAAAAAAAHO}}

@article{HassLoo2018,
	abstract = {Motivation: Dynamic models are used in systems biology to study and understand cellular processes like gene regulation or signal transduction. Frequently, ordinary differential equation (ODE) models are used to model the time and dose dependency of the abundances of molecular compounds as well as interactions and translocations. A multitude of computational approaches have been developed within recent years. However, many of these approaches lack proper testing in application settings because a comprehensive set of benchmark problems is yet missing. Results: We present a collection of 20 ODE models developed given experimental data as benchmark problems in order to evaluate new and existing methodologies, e.g. for parameter estimation or uncertainty analysis. In addition to the equations of the dynamical system, the benchmark collection provides experimental measurements as well as observation functions and assumptions about measurement noise distributions and parameters. The presented benchmark models comprise problems of different size, complexity and numerical demands. Important characteristics of the models and methodological requirements are summarized, estimated parameters are provided, and some example studies were performed for illustrating the capabilities of the presented benchmark collection. Availability: The models are provided in several standardized formats, including an easy-to-use human readable form and machine-readable SBML files. The data is provided as Excel sheets. All files are available at https://github.com/Benchmarking-Initiative/Benchmark-Models, with MATLAB code to process and simulate the models.},
	author = {Hass, Helge and Loos, Carolin and Raim\'undez-\'Alvarez, Elba and Timmer, Jens and Hasenauer, Jan and Kreutz, Clemens},
	date-added = {2018-09-24 16:14:54 +0200},
	date-modified = {2018-11-20 13:10:48 +0100},
	doi = {10.1101/404590},
	eprint = {https://www.biorxiv.org/content/early/2018/08/30/404590.full.pdf},
	journal = {bioRxiv},
	keywords = {benchmark; ODE models; optimization;},
	publisher = {Cold Spring Harbor Laboratory},
	title = {Benchmark Problems for Dynamic Modeling of Intracellular Processes},
	url = {https://www.biorxiv.org/content/early/2018/08/30/404590},
	year = {2018},
	bdsk-url-1 = {https://www.biorxiv.org/content/early/2018/08/30/404590},
	bdsk-url-2 = {https://doi.org/10.1101/404590}}

@inproceedings{FeigelmanWei2018,
	author = {Feigelman, Justin and Weindl, Daniel and Theis, Fabian J. and Marr, Carsten and Hasenauer, Jan},
	booktitle = {Computational Methods in Systems Biology},
	date-added = {2018-09-19 19:03:12 +0000},
	date-modified = {2018-09-19 19:20:44 +0000},
	editor = {Milan \v{C}e\v{s}ka and David \v{S}afr\'{a}nek},
	keywords = {LNA, software},
	month = {Sept.},
	pages = {300--306},
	publisher = {Springer, Cham},
	series = {Lecture Notes in Computer Science},
	title = {{LNA++:} Linear Noise Approximation with First and Second Order Sensitivities},
	url = {https://link.springer.com/book/10.1007/978-3-319-99429-1},
	volume = {11095},
	year = {2018},
	bdsk-file-1 = {YnBsaXN0MDDSAQIDBFxyZWxhdGl2ZVBhdGhZYWxpYXNEYXRhXxAbUGFwZXJzL0ZlaWdlbG1hbldlaTIwMTgucGRmTxEBkgAAAAABkgACAAAMTWFjaW50b3NoIEhEAAAAAAAAAAAAAAAAAAAA36+iCEJEAAH/////FEZlaWdlbG1hbldlaTIwMTgucGRmAAAAAAAAAAAAAAAAAAAAAAAAAAAAAAAAAAAAAAAAAAAAAAAAAAAAAAAAAP/////ZlpHRAAAAAAAAAAAAAQADAAAKIGN1AAAAAAAAAAAAAAAAAAZQYXBlcnMAAgBILzpVc2Vyczpqb25hcy5hcnJ1ZGE6c2NpZWJvOk1MUzpCaWJsaW9ncmFwaHk6UGFwZXJzOkZlaWdlbG1hbldlaTIwMTgucGRmAA4AKgAUAEYAZQBpAGcAZQBsAG0AYQBuAFcAZQBpADIAMAAxADgALgBwAGQAZgAPABoADABNAGEAYwBpAG4AdABvAHMAaAAgAEgARAASAEZVc2Vycy9qb25hcy5hcnJ1ZGEvc2NpZWJvL01MUy9CaWJsaW9ncmFwaHkvUGFwZXJzL0ZlaWdlbG1hbldlaTIwMTgucGRmABMAAS8AABUAAgAT//8AAAAIAA0AGgAkAEIAAAAAAAACAQAAAAAAAAAFAAAAAAAAAAAAAAAAAAAB2A==},
	bdsk-url-1 = {https://link.springer.com/book/10.1007/978-3-319-99429-1}}

@article{LuoShe2010,
	author = {Luo, Xiaolin and Shevchenko, Pavel V},
	date-added = {2018-09-19 13:52:32 +0200},
	date-modified = {2018-09-19 13:52:45 +0200},
	journal = {Quantitative Finance},
	keywords = {copula},
	number = {9},
	pages = {1039--1054},
	publisher = {Taylor \& Francis},
	title = {The t copula with multiple parameters of degrees of freedom: bivariate characteristics and application to risk management},
	volume = {10},
	year = {2010}}

@article{PilottoGko2017,
	abstract = {The MET proto-oncogene plays crucial roles in cell growth and proliferation, survival and apoptosis, epithelial-mesenchymal transition (EMT) and invasion, potentially conditioning the development and progression of the carcinogenesis process. The MET-associated aberrant signaling could be triggered by a variety of mechanisms, such as mutations, gene amplification, increased gene copy number and Met/HGF protein expression. Among the various MET alterations, MET exon 14 splicing abnormalities, causing the loss of the Met juxtamembrane (JM) domain, recently emerged as a new potential oncogenic driver and have been identified and validated across different cancer and histology subtypes. Moreover, this aberration was found to be mutually exclusive with other recognized drivers, thus strongly nominating its potential oncogenic role. Recently, the clinical activity of anti-Met-targeted therapy was demonstrated particularly in patients harboring MET exon 14 skipping lung cancer, resulting in a renewed enthusiasm to further test MET precision therapy in prospective trials. In this review, the key preclinical and clinical data regarding MET exon 14 skipping splicing variants as an actionable genomic aberration in cancer are described, and the perspectives deriving from the validation of such alteration as a potential target, which may further allow driving the therapeutic approach in this molecularly selected patients' subgroup, are explored.},
	author = {Pilotto, Sara and Gkountakos, Anastasios and Carbognin, Luisa and Scarpa, Aldo and Tortora, Giampaolo and Bria, Emilio},
	date-added = {2018-09-08 21:59:07 +0000},
	date-modified = {2018-09-08 21:59:20 +0000},
	doi = {10.21037/atm.2016.12.33},
	journal = {Ann Transl Med},
	journal-full = {Annals of translational medicine},
	keywords = {MET exon 14; lung cancer; sarcomatoid tumor; splicing variant; target therapy},
	month = {Jan},
	number = {1},
	pages = {2},
	pmc = {PMC5253296},
	pmid = {28164087},
	pst = {ppublish},
	title = {MET exon 14 juxtamembrane splicing mutations: clinical and therapeutical perspectives for cancer therapy},
	volume = {5},
	year = {2017},
	bdsk-url-1 = {http://dx.doi.org/10.21037/atm.2016.12.33}}

@article{XuWan2017,
	abstract = {Purpose: Mutations in KRAS are considered to be the main drivers of acquired resistance to epidermal growth factor receptor (EGFR) blockade in patients with metastatic colorectal cancer (mCRC). However, the potential role of other genes downstream of the EGFR signaling pathway in conferring acquired resistance has not been extensively investigated.Experimental Design: Using circulating tumor DNA (ctDNA) from patients with mCRC and with acquired cetuximab resistance, we developed a targeted amplicon ultra-deep sequencing method to screen for low-abundance somatic mutations in a panel of genes that encode components of the EGFR signaling pathway. Mutations with significantly increased variant frequencies upon disease progression were selected by using quartile analysis. The functional consequences of the identified mutations were validated in cultured cells.Results: We analyzed 32 patients with acquired cetuximab resistance in a development cohort. Of them, seven (22%) carried five novel PIK3CA mutations, whereas eight (25%) carried previously reported KRAS mutations. Functional studies showed that novel PIK3CA mutations (all in exon 19; p.K944N, p.F930S, p.V955G, p.V955I, and p.K966E) promote cell viability in the presence of cetuximab. Only one novel PIK3CA mutation (p.K944N) was verified in one of the 27 patients with acquired resistance in a validation cohort, simultaneous KRAS and PIK3CA hotspot mutations were detected in two patients. Among the above 59 acquired resistance patients, those with PIK3CA or RAS mutations detected in ctDNA showed a pronounced decrease in progression-free survival than patients with no mutation.Conclusions: The PIK3CA mutations may potentially contribute to acquired cetuximab resistance in patients with mCRC. Clin Cancer Res; 23(16); 4602-16. {\copyright}2017 AACR.},
	author = {Xu, Jian-Ming and Wang, Yan and Wang, You-Liang and Wang, Yan and Liu, Tao and Ni, Ming and Li, Man-Sheng and Lin, Li and Ge, Fei-Jiao and Gong, Chun and Gu, Jun-Yan and Jia, Ru and Wang, He-Fei and Chen, Yu-Ling and Liu, Rong-Rui and Zhao, Chuan-Hua and Tan, Zhao-Li and Jin, Yang and Zhu, Yun-Ping and Ogino, Shuji and Qian, Zhi-Rong},
	date-added = {2018-09-08 15:56:46 +0000},
	date-modified = {2018-09-08 15:56:57 +0000},
	doi = {10.1158/1078-0432.CCR-16-2738},
	journal = {Clin Cancer Res},
	journal-full = {Clinical cancer research : an official journal of the American Association for Cancer Research},
	mesh = {Adult; Aged; Aged, 80 and over; Antineoplastic Agents, Immunological; Cetuximab; Circulating Tumor DNA; Class I Phosphatidylinositol 3-Kinases; Colorectal Neoplasms; DNA Mutational Analysis; Disease-Free Survival; Drug Resistance, Neoplasm; Female; Humans; Male; Middle Aged; Mutation; Neoplasm Metastasis; Proto-Oncogene Proteins p21(ras); Retrospective Studies},
	month = {Aug},
	number = {16},
	pages = {4602-4616},
	pmc = {PMC5559326},
	pmid = {28424201},
	pst = {ppublish},
	title = {PIK3CA Mutations Contribute to Acquired Cetuximab Resistance in Patients with Metastatic Colorectal Cancer},
	volume = {23},
	year = {2017},
	bdsk-url-1 = {http://dx.doi.org/10.1158/1078-0432.CCR-16-2738}}

@article{HaradaBab2016,
	abstract = {BACKGROUND: Phosphatidylinositol-4,5-bisphosphate 3-kinase, catalytic subunit alpha (PIK3CA) mutations that activate the PI3K/AKT signaling pathway have been observed in several types of carcinoma and have been associated with patient prognosis. However, the significance of PIK3CA mutations in gastric cancer remains unclear. This retrospective study investigated the relationship between PIK3CA mutations and clinical outcomes in patients with gastric cancer. Additionally, we reviewed the rate of PIK3CA mutations in gastric cancer and the association between PIK3CA mutations and prognosis in human cancers.
METHODS: The study included 208 patients with gastric cancer who underwent surgical resection at Kumamoto University Hospital, Japan, between January 2001 and August 2010. Mutations in PIK3CA exons 9 and 20 were quantified by pyrosequencing assays.
RESULTS: PIK3CA mutations were detected in 25 (12 %) of the 208 patients. Ten patients had c.1634A > G (p.E545G), 10 had c.1624G > A (p.E542K), 13 had c.1633G > A (p.E545K), nine had c.3139C > T (p.H1047R), and 1 had c.3140A > G (p.H1047Y) mutations. PIK3CA mutations were not significantly associated with any clinical, epidemiologic, or pathologic characteristic. Kaplan-Meier analysis showed no significant differences in disease-free survival (log rank P = 0.84) and overall survival (log rank P = 0.74) between patients with and without PIK3CA mutations.
CONCLUSIONS: Mutations in PIK3CA did not correlate with prognosis in patients with gastric cancer, providing additional evidence for the lack of relationship between the two.},
	author = {Harada, Kazuto and Baba, Yoshifumi and Shigaki, Hironobu and Ishimoto, Takatsugu and Miyake, Keisuke and Kosumi, Keisuke and Tokunaga, Ryuma and Izumi, Daisuke and Ohuchi, Mayuko and Nakamura, Kenichi and Kiyozumi, Yuki and Kurashige, Junji and Iwatsuki, Masaaki and Miyamoto, Yuji and Sakamoto, Yasuo and Yoshida, Naoya and Watanabe, Masayuki and Baba, Hideo},
	date-added = {2018-09-08 15:47:32 +0000},
	date-modified = {2018-09-08 15:47:42 +0000},
	doi = {10.1186/s12885-016-2422-y},
	journal = {BMC Cancer},
	journal-full = {BMC cancer},
	keywords = {Gastric cancer; PIK3CA mutation; Prognosis; Pyrosequencing},
	mesh = {Aged; Class I Phosphatidylinositol 3-Kinases; Exons; Female; Genetic Association Studies; Genetic Predisposition to Disease; High-Throughput Nucleotide Sequencing; Humans; Male; Polymorphism, Single Nucleotide; Prognosis; Retrospective Studies; Sequence Analysis, DNA; Stomach Neoplasms; Survival Analysis},
	month = {07},
	pages = {400},
	pmc = {PMC4936296},
	pmid = {27388016},
	pst = {epublish},
	title = {Prognostic and clinical impact of PIK3CA mutation in gastric cancer: pyrosequencing technology and literature review},
	volume = {16},
	year = {2016},
	bdsk-url-1 = {http://dx.doi.org/10.1186/s12885-016-2422-y}}

@article{LiSch2005,
	abstract = {Recent structural studies of epidermal growth factor receptor (EGFR) family extracellular regions have identified an unexpected mechanism for ligand-induced receptor dimerization that has important implications for activation and inhibition of these receptors. Here we describe the 2.8 angstroms resolution X-ray crystal structure of the antigen binding (Fab) fragment from cetuximab (Erbitux), an inhibitory anti-EGFR antibody, in complex with the soluble extracellular region of EGFR (sEGFR). The sEGFR is in the characteristic "autoinhibited" or "tethered" inactive configuration. Cetuximab interacts exclusively with domain III of sEGFR, partially occluding the ligand binding region on this domain and sterically preventing the receptor from adopting the extended conformation required for dimerization. We suggest that both these effects contribute to potent inhibition of EGFR activation.},
	author = {Li, Shiqing and Schmitz, Karl R and Jeffrey, Philip D and Wiltzius, Jed J W and Kussie, Paul and Ferguson, Kathryn M},
	date-added = {2018-09-08 14:11:48 +0000},
	date-modified = {2018-09-08 14:11:59 +0000},
	doi = {10.1016/j.ccr.2005.03.003},
	journal = {Cancer Cell},
	journal-full = {Cancer cell},
	mesh = {Antibodies, Monoclonal; Antibodies, Monoclonal, Humanized; Antigen-Antibody Complex; Antineoplastic Agents; Binding Sites; Binding, Competitive; Cetuximab; Crystallography, X-Ray; Epidermal Growth Factor; Epitopes; Humans; Immunoglobulin Fab Fragments; Models, Molecular; Mutation; Protein Binding; Protein Structure, Quaternary; Protein Structure, Tertiary; Receptor Aggregation; Receptor, Epidermal Growth Factor; Recombinant Proteins; Transforming Growth Factor alpha},
	month = {Apr},
	number = {4},
	pages = {301-11},
	pmid = {15837620},
	pst = {ppublish},
	title = {Structural basis for inhibition of the epidermal growth factor receptor by cetuximab},
	volume = {7},
	year = {2005},
	bdsk-url-1 = {http://dx.doi.org/10.1016/j.ccr.2005.03.003}}

@article{ZhangYan2013,
	abstract = {A preclinical trial identified 4 of 20 (20%) gastric cancer (GC) patient-derived xenografts responded to cetuximab. Genome-wide profiling and additional investigations revealed that high EGFR mRNA expression and immunohistochemistry score (3+) are associated with tumor growth inhibition. Furthermore, EGFR amplification were observed in 2/4 (50%) responders with average copy number 5.8 and >15 respectively. Our data suggest that a GC subtype with EGFR amplification and overexpression benefit from cetuximab treatment.},
	author = {Zhang, Lianhai and Yang, Jie and Cai, Jie and Song, Xiaoming and Deng, Jianyun and Huang, Xuesong and Chen, Dawei and Yang, Mengmeng and Wery, Jean-Pierre and Li, Shuangxi and Wu, Aiwen and Li, Ziyu and Li, Zhongwu and Liu, Yiqiang and Chen, Yiyou and Li, Qixiang and Ji, Jiafu},
	date-added = {2018-09-08 14:06:55 +0000},
	date-modified = {2018-09-08 14:07:07 +0000},
	doi = {10.1038/srep02992},
	journal = {Sci Rep},
	journal-full = {Scientific reports},
	mesh = {Animals; Antibodies, Monoclonal, Humanized; Antineoplastic Agents; Cetuximab; Disease Models, Animal; Female; Gene Amplification; Gene Expression; Gene Expression Profiling; Gene Expression Regulation, Neoplastic; Humans; Mice; Mutation; Receptor, Epidermal Growth Factor; Stomach Neoplasms; Treatment Outcome; Tumor Burden; Xenograft Model Antitumor Assays},
	month = {Oct},
	pages = {2992},
	pmc = {PMC3801116},
	pmid = {24141978},
	pst = {epublish},
	title = {A subset of gastric cancers with EGFR amplification and overexpression respond to cetuximab therapy},
	volume = {3},
	year = {2013},
	bdsk-url-1 = {http://dx.doi.org/10.1038/srep02992}}

@article{Macdonald-ObermannPik2014,
	abstract = {The EGF receptor has seven different cognate ligands. Previous work has shown that these different ligands are capable of inducing different biological effects, even in the same cell. To begin to understand the molecular basis for this variation, we used luciferase fragment complementation to measure ligand-induced dimer formation and radioligand binding to study the effect of the ligands on subunit-subunit interactions in EGF receptor (EGFR) homodimers and EGFR/ErbB2 heterodimers. In luciferase fragment complementation imaging studies, amphiregulin (AREG) functioned as a partial agonist, inducing only about half as much total dimerization as the other three ligands. However, unlike the other ligands, AREG showed biphasic kinetics for dimer formation, suggesting that its path for EGF receptor activation involves binding to both monomers and preformed dimers. EGF, TGFα, and betacellulin (BTC) appear to mainly stimulate receptor activation through binding to and dimerization of receptor monomers. In radioligand binding assays, EGF and TGFα exhibited increased affinity for EGFR/ErbB2 heterodimers compared with EGFR homodimers. By contrast, BTC and AREG showed a similar affinity for both dimers. Thus, EGF and TGFα are biased agonists, whereas BTC and AREG are balanced agonists with respect to selectivity of dimer formation. These data suggest that the differences in biological response to different EGF receptor ligands may result from partial agonism for dimer formation, differences in the kinetic pathway utilized to generate activated receptor dimers, and biases in the formation of heterodimers versus homodimers.},
	author = {Macdonald-Obermann, Jennifer L and Pike, Linda J},
	date-added = {2018-09-08 11:25:49 +0000},
	date-modified = {2018-09-08 11:26:07 +0000},
	doi = {10.1074/jbc.M114.586826},
	journal = {J Biol Chem},
	journal-full = {The Journal of biological chemistry},
	keywords = {Amphiregulin; Betacellulin; Epidermal Growth Factor (EGF); Growth Factor; Protein-Tyrosine Kinase (Tyrosine Kinase); Receptor Structure-Function; Receptor Tyrosine Kinase; Signal Transduction; Transforming Growth Factor α (TGF-α)},
	mesh = {Animals; Antibodies, Monoclonal, Humanized; Binding Sites; CHO Cells; Cetuximab; Cricetinae; Cricetulus; Humans; Kinetics; Ligands; Protein Multimerization; Receptor, Epidermal Growth Factor; Receptor, ErbB-2; Signal Transduction; Transcriptional Activation},
	month = {Sep},
	number = {38},
	pages = {26178--26188},
	pmc = {PMC4176247},
	pmid = {25086039},
	pst = {ppublish},
	title = {Different epidermal growth factor (EGF) receptor ligands show distinct kinetics and biased or partial agonism for homodimer and heterodimer formation},
	volume = {289},
	year = {2014},
	bdsk-url-1 = {http://dx.doi.org/10.1074/jbc.M114.586826}}

@article{WilsonGil2009,
	abstract = {Breast, prostate, pancreatic, colorectal, lung, and head and neck cancers exploit deregulated signaling by ErbB family receptors and their ligands, EGF family peptide growth factors. EGF family members that bind the same receptor are able to stimulate divergent biological responses both in cell culture and in vivo. This is analogous to the functional selectivity exhibited by ligands for G-protein coupled receptors. Here we review this literature and propose that this functional selectivity of EGF family members is due to distinctions in the conformation of the liganded receptor and subsequent differences in the sites of receptor tyrosine phosphorylation and receptor coupling to signaling effectors. We also discuss the roles of divergent ligand activity in establishing and maintaining malignant phenotypes. Finally, we discuss the potential of mutant EGF family ligands as cancer chemotherapeutics targeted to ErbB receptors.},
	author = {Wilson, Kristy J and Gilmore, Jennifer L and Foley, John and Lemmon, Mark A and Riese, 2nd, David J},
	date-added = {2018-09-08 11:23:51 +0000},
	date-modified = {2018-09-08 11:24:26 +0000},
	doi = {10.1016/j.pharmthera.2008.11.008},
	journal = {Pharmacol Ther},
	journal-full = {Pharmacology \& therapeutics},
	keywords = {EGFR, EGF, AREG, EREG},
	mesh = {Amino Acid Sequence; Animals; Antineoplastic Agents; Drug Delivery Systems; Epidermal Growth Factor; Humans; Ligands; Neoplasms; Receptor, Epidermal Growth Factor; Signal Transduction},
	month = {Apr},
	number = {1},
	pages = {1--8},
	pmc = {PMC2665203},
	pmid = {19135477},
	pst = {ppublish},
	title = {Functional selectivity of EGF family peptide growth factors: implications for cancer},
	volume = {122},
	year = {2009},
	bdsk-url-1 = {http://dx.doi.org/10.1016/j.pharmthera.2008.11.008}}

@article{ZhaoWan2017,
	abstract = {Targeting the epidermal growth factor receptor (EGFR) either alone or in combination with chemotherapy is effective for patients with RAS wild type metastatic colorectal cancer (mCRC). However, only a small percentage of mCRC patients are sensitive to anti-EGFR therapy and even the best cases finally become refractory to this therapy. It has become apparent that the RAS mutations correlate with resistance to anti-EGFR therapy. However, these resistance mechanisms only account for nearly 35% to 50% of nonresponsive patients, suggesting that there might be additional mechanisms. In fact, several novel pathways leading to escape from anti-EGFR therapy have been reported in recent years. In this review, we provide an overview of known and novel mechanisms that contribute to both primary and acquired anti-EGFR therapy resistance, and enlist possible treatment strategies to overcome or reverse this resistance.},
	author = {Zhao, Ben and Wang, Lu and Qiu, Hong and Zhang, Mingsheng and Sun, Li and Peng, Ping and Yu, Qianqian and Yuan, Xianglin},
	date-added = {2018-09-07 12:20:46 +0000},
	date-modified = {2018-09-07 12:20:54 +0000},
	doi = {10.18632/oncotarget.14012},
	journal = {Oncotarget},
	journal-full = {Oncotarget},
	keywords = {acquired resistance; colorectal cancer; epidermal growth factor receptor; primary resistance; targeted drug},
	mesh = {Antibodies, Monoclonal; Cetuximab; Colorectal Neoplasms; Drug Resistance, Neoplasm; Gene Expression Regulation, Neoplastic; Gene Regulatory Networks; Humans; Mutation; Neoplasm Metastasis; Protein Kinase Inhibitors; Receptor, Epidermal Growth Factor; Signal Transduction; ras Proteins},
	month = {Jan},
	number = {3},
	pages = {3980-4000},
	pmc = {PMC5354808},
	pmid = {28002810},
	pst = {ppublish},
	title = {Mechanisms of resistance to anti-EGFR therapy in colorectal cancer},
	volume = {8},
	year = {2017},
	bdsk-url-1 = {http://dx.doi.org/10.18632/oncotarget.14012}}

@article{Oliveras-FerrarosCuf2012,
	abstract = {BACKGROUND: In addition to the mutational status of KRAS, the epidermal growth factor receptor (EGFR) ligands amphiregulin (AREG) and epiregulin (EREG) might function as bona fide biomarkers of cetuximab (Ctx) sensitivity for most EGFR-driven carcinomas.
METHODS: Lentivirus-delivered small hairpin RNAs were employed to specifically reduce AREG or EREG gene expression in wild-type KRAS A431 squamous cell carcinoma cells. Colony-forming assays were used to monitor the impact of AREG and EREG knockdown on Ctx efficacy. Amphiregulin and EREG protein expression levels were assessed by quantitative ELISA in parental A431 cells and in pooled populations of A431 cells adapted to grow in the presence of Ctx. A phosphoproteomic platform was used to measure the relative level of phosphorylation of 42 distinct receptor tyrosine kinases before and after the acquisition of resistance to Ctx.
RESULTS: Stable gene silencing of either ligand was found to notably reduce the expression of the other ligand. Parental A431 cells with normal expression levels of AREG/EREG exhibited significantly increased growth inhibition in response to Ctx, compared with derivatives that are engineered to produce minimal AREG/EREG. The parental A431 cells acutely treated with Ctx exhibited reduced basal expression levels of AREG/EREG. Pooled populations of Ctx-resistant A431 cells expressed significantly lower levels of AREG/EREG and were insensitive to the downregulatory effects of Ctx. Phosphoproteomic screen identified a remarkable hyperactivation of FGFR3 in Ctx-resistant A431 cells, which gained sensitivity to the cytotoxic and apoptotic effects of the FGFR3 TK inhibitor PD173074. The A431 parental cells acutely treated with Ctx rapidly activated FGFR3 and their concomitant exposure to Ctx and PD173074 resulted in synergistic apoptosis.
CONCLUSION: Cross-suppression of AREG/EREG expression may explain the tight co-expression of AREG and EREG, as well as their tendency to be more highly expressed than other EGFR ligands to determine Ctx efficacy. The positive selection for Ctx-resistant tumour cells exhibiting AREG/EREG cross-suppression may have an important role in the emergence of Ctx resistance. As de-repression of FGFR3 activity rapidly replaces the loss of EGFR-ligand signalling in terms of cell proliferation and survival, combinations of Ctx and FGFR3-targeted drugs may be a valuable strategy to enhance the efficacy of single Ctx while preventing or delaying acquired resistance to Ctx.},
	author = {Oliveras-Ferraros, C and Cuf{\'\i}, S and Queralt, B and Vazquez-Martin, A and Martin-Castillo, B and de Llorens, R and Bosch-Barrera, J and Brunet, J and Menendez, J A},
	date-added = {2018-09-07 12:09:29 +0000},
	date-modified = {2018-09-07 12:09:42 +0000},
	doi = {10.1038/bjc.2012.103},
	journal = {Br J Cancer},
	journal-full = {British journal of cancer},
	mesh = {Amphiregulin; Antibodies, Monoclonal; Antibodies, Monoclonal, Humanized; Antineoplastic Agents; Apoptosis; Cell Survival; Cetuximab; Drug Resistance, Neoplasm; EGF Family of Proteins; Epidermal Growth Factor; Epiregulin; Gene Knockdown Techniques; Glycoproteins; Humans; Intercellular Signaling Peptides and Proteins; Ligands; Pyrimidines; Receptor, Epidermal Growth Factor; Receptor, Fibroblast Growth Factor, Type 3; Signal Transduction; Skin Neoplasms; Structure-Activity Relationship; Tumor Cells, Cultured},
	month = {Apr},
	number = {8},
	pages = {1406-14},
	pmc = {PMC3326676},
	pmid = {22491422},
	pst = {ppublish},
	title = {Cross-suppression of EGFR ligands amphiregulin and epiregulin and de-repression of FGFR3 signalling contribute to cetuximab resistance in wild-type KRAS tumour cells},
	volume = {106},
	year = {2012},
	bdsk-url-1 = {http://dx.doi.org/10.1038/bjc.2012.103}}

@article{FujitaToy2010,
	abstract = {In cellular signal transduction, the information in an external stimulus is encoded in temporal patterns in the activities of signaling molecules; for example, pulses of a stimulus may produce an increasing response or may produce pulsatile responses in the signaling molecules. Here, we show how the Akt pathway, which is involved in cell growth, specifically transmits temporal information contained in upstream signals to downstream effectors. We modeled the epidermal growth factor (EGF)-dependent Akt pathway in PC12 cells on the basis of experimental results. We obtained counterintuitive results indicating that the sizes of the peak amplitudes of receptor and downstream effector phosphorylation were decoupled; weak, sustained EGF receptor (EGFR) phosphorylation, rather than strong, transient phosphorylation, strongly induced phosphorylation of the ribosomal protein S6, a molecule downstream of Akt. Using frequency response analysis, we found that a three-component Akt pathway exhibited the property of a low-pass filter and that this property could explain decoupling of the peak amplitudes of receptor phosphorylation and that of downstream effectors. Furthermore, we found that lapatinib, an EGFR inhibitor used as an anticancer drug, converted strong, transient Akt phosphorylation into weak, sustained Akt phosphorylation, and, because of the low-pass filter characteristics of the Akt pathway, this led to stronger S6 phosphorylation than occurred in the absence of the inhibitor. Thus, an EGFR inhibitor can potentially act as a downstream activator of some effectors.},
	author = {Fujita, Kazuhiro A and Toyoshima, Yu and Uda, Shinsuke and Ozaki, Yu-ichi and Kubota, Hiroyuki and Kuroda, Shinya},
	date-added = {2018-09-07 09:36:01 +0000},
	date-modified = {2018-10-01 13:13:21 +0200},
	doi = {10.1126/scisignal.2000810},
	journal = {Sci Signal},
	journal-full = {Science signaling},
	keywords = {EGFR; signaling pathway},
	mesh = {Animals; Epidermal Growth Factor; Immunoblotting; Models, Biological; PC12 Cells; Phosphorylation; Protein Kinase Inhibitors; Proto-Oncogene Proteins c-akt; Quinazolines; Rats; Receptor, Epidermal Growth Factor; Ribosomal Protein S6; Signal Transduction},
	month = {Jul},
	number = {132},
	pages = {ra56},
	pmid = {20664065},
	pst = {epublish},
	title = {Decoupling of receptor and downstream signals in the Akt pathway by its low-pass filter characteristics},
	volume = {3},
	year = {2010},
	bdsk-url-1 = {http://dx.doi.org/10.1126/scisignal.2000810}}

@article{McShaneSin2016,
	abstract = {Do young and old protein molecules have the same probability to be degraded? We addressed this question using metabolic pulse-chase labeling and quantitative mass spectrometry to obtain degradation profiles for thousands of proteins. We find that >10% of proteins are degraded non-exponentially. Specifically, proteins are less stable in the first few hours of their life and stabilize with age. Degradation profiles are conserved and similar in two cell types. Many non-exponentially degraded (NED) proteins are subunits of complexes that are produced in super-stoichiometric amounts relative to their exponentially degraded (ED) counterparts. Within complexes, NED proteins have larger interaction interfaces and assemble earlier than ED subunits. Amplifying genes encoding NED proteins increases their initial degradation. Consistently, decay profiles can predict protein level attenuation in aneuploid cells. Together, our data show that non-exponential degradation is common, conserved, and has important consequences for complex formation and regulation of protein abundance.},
	author = {McShane, Erik and Sin, Celine and Zauber, Henrik and Wells, Jonathan N and Donnelly, Neysan and Wang, Xi and Hou, Jingyi and Chen, Wei and Storchova, Zuzana and Marsh, Joseph A and Valleriani, Angelo and Selbach, Matthias},
	date-added = {2018-09-06 22:48:37 +0000},
	date-modified = {2018-09-06 22:49:17 +0000},
	doi = {10.1016/j.cell.2016.09.015},
	journal = {Cell},
	journal-full = {Cell},
	keywords = {aneuploidy; bioorthogonal amino acid tagging; gene copy-number alterations; metabolic labeling; posttranslational control; protein complex assembly; protein degradation; proteomics; pulse chase experiment; trisomy; protein abundance; protein degration; protein-protein interaction},
	mesh = {Alanine; Aneuploidy; Cell Line; Click Chemistry; Gene Amplification; Humans; Kinetics; Markov Chains; Proteasome Endopeptidase Complex; Protein Biosynthesis; Protein Stability; Proteins; Proteolysis; Proteome; Ubiquitin},
	month = {Oct},
	number = {3},
	pages = {803-815.e21},
	pmid = {27720452},
	pst = {ppublish},
	title = {Kinetic Analysis of Protein Stability Reveals Age-Dependent Degradation},
	volume = {167},
	year = {2016},
	bdsk-url-1 = {http://dx.doi.org/10.1016/j.cell.2016.09.015}}

@article{BastCal2018,
	author = {Bast, Lisa and Calzolari, Filippo and Strasser, Michael and Hasenauer, Jan and Theis, Fabian J. and Ninkovic, Jovica and Marr, Carsten},
	date-added = {2018-09-06 08:28:33 +0000},
	date-modified = {2018-09-06 08:31:19 +0000},
	journal = {Cell Reports},
	keywords = {stem cells, differentiation, stochastic modeling, parameter estimation, tree structure},
	title = {Subtle Changes in Clonal Dynamics Underlie the Age-Related Decline in Neurogenesis},
	year = {2018},
	bdsk-file-1 = {YnBsaXN0MDDSAQIDBFxyZWxhdGl2ZVBhdGhZYWxpYXNEYXRhXxAWUGFwZXJzL0Jhc3RDYWwyMDE4LnBkZk8RAYAAAAAAAYAAAgAADE1hY2ludG9zaCBIRAAAAAAAAAAAAAAAAAAAAN+voghCRAAB/////w9CYXN0Q2FsMjAxOC5wZGYAAAAAAAAAAAAAAAAAAAAAAAAAAAAAAAAAAAAAAAAAAAAAAAAAAAAAAAAAAAAAAAD/////2ZaR0QAAAAAAAAAAAAEAAwAACiBjdQAAAAAAAAAAAAAAAAAGUGFwZXJzAAIAQy86VXNlcnM6am9uYXMuYXJydWRhOnNjaWVibzpNTFM6QmlibGlvZ3JhcGh5OlBhcGVyczpCYXN0Q2FsMjAxOC5wZGYAAA4AIAAPAEIAYQBzAHQAQwBhAGwAMgAwADEAOAAuAHAAZABmAA8AGgAMAE0AYQBjAGkAbgB0AG8AcwBoACAASABEABIAQVVzZXJzL2pvbmFzLmFycnVkYS9zY2llYm8vTUxTL0JpYmxpb2dyYXBoeS9QYXBlcnMvQmFzdENhbDIwMTgucGRmAAATAAEvAAAVAAIAE///AAAACAANABoAJAA9AAAAAAAAAgEAAAAAAAAABQAAAAAAAAAAAAAAAAAAAcE=}}

@article{BallnusSch2018,
	abstract = {Motivation: Mathematical models have become standard tools for the investigation of cellular processes and the unraveling of signal processing mechanisms. The parameters of these models are usually derived from the available data using optimization and sampling methods. However, the efficiency of these methods is limited by the properties of the mathematical model, e.g. non-identifiabilities, and the resulting posterior distribution. In particular, multi-modal distributions with long valleys or pronounced tails are difficult to optimize and sample. Thus, the developement or improvement of optimization and sampling methods is subject to ongoing research.
Results: We suggest a region-based adaptive parallel tempering algorithm which adapts to the problem-specific posterior distributions, i.e. modes and valleys. The algorithm combines several established algorithms to overcome their individual shortcomings and to improve sampling efficiency. We assessed its properties for established benchmark problems and two ordinary differential equation models of biochemical reaction networks. The proposed algorithm outperformed state-of-the-art methods in terms of calculation efficiency and mixing. Since the algorithm does not rely on a specific problem structure, but adapts to the posterior distribution, it is suitable for a variety of model classes.
Availability and implementation: The code is available both as Supplementary Material and in a Git repository written in MATLAB.
Supplementary information: Supplementary data are available at Bioinformatics online.},
	author = {Ballnus, Benjamin and Schaper, Steffen and Theis, Fabian J and Hasenauer, Jan},
	date-added = {2018-09-05 23:25:32 +0000},
	date-modified = {2018-09-05 23:25:45 +0000},
	doi = {10.1093/bioinformatics/bty229},
	journal = {Bioinformatics},
	journal-full = {Bioinformatics (Oxford, England)},
	month = {July},
	number = {13},
	pages = {i494--i501},
	pmc = {PMC6022572},
	pmid = {29949983},
	pst = {ppublish},
	title = {Bayesian parameter estimation for biochemical reaction networks using region-based adaptive parallel tempering},
	volume = {34},
	year = {2018},
	bdsk-file-1 = {YnBsaXN0MDDSAQIDBFxyZWxhdGl2ZVBhdGhZYWxpYXNEYXRhXxAZUGFwZXJzL0JhbGxudXNTY2gyMDE4LnBkZk8RAYoAAAAAAYoAAgAADE1hY2ludG9zaCBIRAAAAAAAAAAAAAAAAAAAAN+voghCRAAB/////xJCYWxsbnVzU2NoMjAxOC5wZGYAAAAAAAAAAAAAAAAAAAAAAAAAAAAAAAAAAAAAAAAAAAAAAAAAAAAAAAAAAAD/////2ZaR0QAAAAAAAAAAAAEAAwAACiBjdQAAAAAAAAAAAAAAAAAGUGFwZXJzAAIARi86VXNlcnM6am9uYXMuYXJydWRhOnNjaWVibzpNTFM6QmlibGlvZ3JhcGh5OlBhcGVyczpCYWxsbnVzU2NoMjAxOC5wZGYADgAmABIAQgBhAGwAbABuAHUAcwBTAGMAaAAyADAAMQA4AC4AcABkAGYADwAaAAwATQBhAGMAaQBuAHQAbwBzAGgAIABIAEQAEgBEVXNlcnMvam9uYXMuYXJydWRhL3NjaWViby9NTFMvQmlibGlvZ3JhcGh5L1BhcGVycy9CYWxsbnVzU2NoMjAxOC5wZGYAEwABLwAAFQACABP//wAAAAgADQAaACQAQAAAAAAAAAIBAAAAAAAAAAUAAAAAAAAAAAAAAAAAAAHO},
	bdsk-url-1 = {http://dx.doi.org/10.1093/bioinformatics/bty229}}

@article{PerfettoCha2004,
	author = {Perfetto, Stephen P and Chattopadhyay, Pratip K and Roederer, Mario},
	date-added = {2018-09-05 14:17:57 +0000},
	date-modified = {2018-09-05 14:18:08 +0000},
	doi = {10.1038/nri1416},
	journal = {Nat Rev Immunol},
	journal-full = {Nature reviews. Immunology},
	mesh = {Animals; Flow Cytometry; Fluorescent Dyes; Humans; Immune System; Immunophenotyping},
	month = {08},
	number = {8},
	pages = {648-55},
	pmid = {15286731},
	pst = {ppublish},
	title = {Seventeen-colour flow cytometry: unravelling the immune system},
	volume = {4},
	year = {2004},
	bdsk-url-1 = {http://dx.doi.org/10.1038/nri1416}}

@article{KimRoc2018,
	abstract = {Mathematical modeling is a key process to describe the behavior of biological networks. One of the most difficult challenges is to build models that allow quantitative predictions of the cells' states along time. Recently, this issue started to be tackled through novel in silico approaches, such as the reconstruction of dynamic models, the use of phenotype prediction methods, and pathway design via efficient strain optimization algorithms. The use of dynamic models, which include detailed kinetic information of the biological systems, potentially increases the scope of the applications and the accuracy of the phenotype predictions. New efforts in metabolic engineering aim at bridging the gap between this approach and other different paradigms of mathematical modeling, as constraint-based approaches. These strategies take advantage of the best features of each method, and deal with the most remarkable limitation-the lack of available experimental information-which affects the accuracy and feasibility of solutions. Parameter estimation helps to solve this problem, but adding more computational cost to the overall process. Moreover, the existing approaches include limitations such as their scalability, flexibility, convergence time of the simulations, among others. The aim is to establish a trade-off between the size of the model and the level of accuracy of the solutions. In this work, we review the state of the art of dynamic modeling and related methods used for metabolic engineering applications, including approaches based on hybrid modeling. We describe approaches developed to undertake issues regarding the mathematical formulation and the underlying optimization algorithms, and that address the phenotype prediction by including available kinetic rate laws of metabolic processes. Then, we discuss how these have been used and combined as the basis to build computational strain optimization methods for metabolic engineering purposes, how they lead to bi-level schemes that can be used in the industry, including a consideration of their limitations.},
	author = {Kim, Osvaldo D and Rocha, Miguel and Maia, Paulo},
	date-added = {2018-08-22 15:15:00 +0000},
	date-modified = {2018-08-22 15:15:23 +0000},
	doi = {10.3389/fmicb.2018.01690},
	journal = {Front Microbiol},
	journal-full = {Frontiers in microbiology},
	keywords = {dynamic modeling; hybrid modeling; metabolic engineering; phenotype prediction; strain optimization},
	pages = {1690},
	pmc = {PMC6079213},
	pmid = {30108559},
	pst = {epublish},
	title = {A Review of Dynamic Modeling Approaches and Their Application in Computational Strain Optimization for Metabolic Engineering},
	volume = {9},
	year = {2018},
	bdsk-url-1 = {http://dx.doi.org/10.3389/fmicb.2018.01690}}

@article{BangVan2010,
	abstract = {BACKGROUND: Trastuzumab, a monoclonal antibody against human epidermal growth factor receptor 2 (HER2; also known as ERBB2), was investigated in combination with chemotherapy for first-line treatment of HER2-positive advanced gastric or gastro-oesophageal junction cancer.
METHODS: ToGA (Trastuzumab for Gastric Cancer) was an open-label, international, phase 3, randomised controlled trial undertaken in 122 centres in 24 countries. Patients with gastric or gastro-oesophageal junction cancer were eligible for inclusion if their tumours showed overexpression of HER2 protein by immunohistochemistry or gene amplification by fluorescence in-situ hybridisation. Participants were randomly assigned in a 1:1 ratio to receive a chemotherapy regimen consisting of capecitabine plus cisplatin or fluorouracil plus cisplatin given every 3 weeks for six cycles or chemotherapy in combination with intravenous trastuzumab. Allocation was by block randomisation stratified by Eastern Cooperative Oncology Group performance status, chemotherapy regimen, extent of disease, primary cancer site, and measurability of disease, implemented with a central interactive voice recognition system. The primary endpoint was overall survival in all randomised patients who received study medication at least once. This trial is registered with ClinicalTrials.gov, number NCT01041404.
FINDINGS: 594 patients were randomly assigned to study treatment (trastuzumab plus chemotherapy, n=298; chemotherapy alone, n=296), of whom 584 were included in the primary analysis (n=294; n=290). Median follow-up was 18.6 months (IQR 11-25) in the trastuzumab plus chemotherapy group and 17.1 months (9-25) in the chemotherapy alone group. Median overall survival was 13.8 months (95% CI 12-16) in those assigned to trastuzumab plus chemotherapy compared with 11.1 months (10-13) in those assigned to chemotherapy alone (hazard ratio 0.74; 95% CI 0.60-0.91; p=0.0046). The most common adverse events in both groups were nausea (trastuzumab plus chemotherapy, 197 [67%] vs chemotherapy alone, 184 [63%]), vomiting (147 [50%] vs 134 [46%]), and neutropenia (157 [53%] vs 165 [57%]). Rates of overall grade 3 or 4 adverse events (201 [68%] vs 198 [68%]) and cardiac adverse events (17 [6%] vs 18 [6%]) did not differ between groups.
INTERPRETATION: Trastuzumab in combination with chemotherapy can be considered as a new standard option for patients with HER2-positive advanced gastric or gastro-oesophageal junction cancer.
FUNDING: F Hoffmann-La Roche.},
	author = {Bang, Yung-Jue and Van Cutsem, Eric and Feyereislova, Andrea and Chung, Hyun C and Shen, Lin and Sawaki, Akira and Lordick, Florian and Ohtsu, Atsushi and Omuro, Yasushi and Satoh, Taroh and Aprile, Giuseppe and Kulikov, Evgeny and Hill, Julie and Lehle, Michaela and R{\"u}schoff, Josef and Kang, Yoon-Koo and {ToGA Trial Investigators}},
	date-added = {2018-08-13 07:16:52 +0000},
	date-modified = {2018-08-13 07:17:05 +0000},
	doi = {10.1016/S0140-6736(10)61121-X},
	journal = {Lancet},
	journal-full = {Lancet (London, England)},
	mesh = {Adenocarcinoma; Aged; Antibodies, Monoclonal; Antibodies, Monoclonal, Humanized; Antineoplastic Agents; Antineoplastic Combined Chemotherapy Protocols; Capecitabine; Cisplatin; Deoxycytidine; Drug Therapy, Combination; Esophagogastric Junction; Female; Fluorouracil; Humans; Male; Middle Aged; Receptor, ErbB-2; Stomach Neoplasms; Survival Analysis; Trastuzumab; Treatment Outcome},
	month = {Aug},
	number = {9742},
	pages = {687-97},
	pmid = {20728210},
	pst = {ppublish},
	title = {Trastuzumab in combination with chemotherapy versus chemotherapy alone for treatment of HER2-positive advanced gastric or gastro-oesophageal junction cancer (ToGA): a phase 3, open-label, randomised controlled trial},
	volume = {376},
	year = {2010},
	bdsk-url-1 = {http://dx.doi.org/10.1016/S0140-6736(10)61121-X}}

@article{LordickKan2013,
	abstract = {BACKGROUND: Patients with advanced gastric cancer have a poor prognosis and few efficacious treatment options. We aimed to assess the addition of cetuximab to capecitabine-cisplatin chemotherapy in patients with advanced gastric or gastro-oesophageal junction cancer.
METHODS: In our open-label, randomised phase 3 trial (EXPAND), we enrolled adults aged 18 years or older with histologically confirmed locally advanced unresectable (M0) or metastatic (M1) adenocarcinoma of the stomach or gastro-oesophageal junction. We enrolled patients at 164 sites (teaching hospitals and clinics) in 25 countries, and randomly assigned eligible participants (1:1) to receive first-line chemotherapy with or without cetuximab. Randomisation was done with a permuted block randomisation procedure (variable block size), stratified by disease stage (M0 vs M1), previous oesophagectomy or gastrectomy (yes vs no), and previous (neo)adjuvant (radio)chemotherapy (yes vs no). Treatment consisted of 3-week cycles of twice-daily capecitabine 1000 mg/m(2) (on days 1-14) and intravenous cisplatin 80 mg/m(2) (on day 1), with or without weekly cetuximab (400 mg/m(2) initial infusion on day 1 followed by 250 mg/m(2) per week thereafter). The primary endpoint was progression-free survival (PFS), assessed by a masked independent review committee in the intention-to-treat population. We assessed safety in all patients who received at least one dose of study drug. This study is registered at EudraCT, number 2007-004219-75.
FINDINGS: Between June 30, 2008, and Dec 15, 2010, we enrolled 904 patients. Median PFS for 455 patients allocated capecitabine-cisplatin plus cetuximab was 4.4 months (95% CI 4.2-5.5) compared with 5.6 months (5.1-5.7) for 449 patients who were allocated to receive capecitabine-cisplatin alone (hazard ratio 1.09, 95% CI 0.92-1.29; p=0.32). 369 (83%) of 446 patients in the chemotherapy plus cetuximab group and 337 (77%) of 436 patients in the chemotherapy group had grade 3-4 adverse events, including grade 3-4 diarrhoea, hypokalaemia, hypomagnesaemia, rash, and hand-foot syndrome. Grade 3-4 neutropenia was more common in controls than in patients who received cetuximab. Incidence of grade 3-4 skin reactions and acne-like rash was substantially higher in the cetuximab-containing regimen than in the control regimen. 239 (54%) of 446 in the cetuximab group and 194 (44%) of 436 in the control group had any grade of serious adverse event.
INTERPRETATION: Addition of cetuximab to capecitabine-cisplatin provided no additional benefit to chemotherapy alone in the first-line treatment of advanced gastric cancer in our trial.
FUNDING: Merck KGaA.},
	author = {Lordick, Florian and Kang, Yoon-Koo and Chung, Hyun-Cheol and Salman, Pamela and Oh, Sang Cheul and Bodoky, Gy{\"o}rgy and Kurteva, Galina and Volovat, Constantin and Moiseyenko, Vladimir M and Gorbunova, Vera and Park, Joon Oh and Sawaki, Akira and Celik, Ilhan and G{\"o}tte, Heiko and Melez{\'\i}nkov{\'a}, Helena and Moehler, Markus and {Arbeitsgemeinschaft Internistische Onkologie and EXPAND Investigators}},
	date-added = {2018-08-13 07:13:18 +0000},
	date-modified = {2018-08-13 07:13:34 +0000},
	doi = {10.1016/S1470-2045(13)70102-5},
	journal = {Lancet Oncol},
	journal-full = {The Lancet. Oncology},
	mesh = {Adenocarcinoma; Adolescent; Adult; Aged; Aged, 80 and over; Antibodies, Monoclonal, Humanized; Antineoplastic Combined Chemotherapy Protocols; Capecitabine; Cetuximab; Cisplatin; Deoxycytidine; Disease-Free Survival; Drug Administration Schedule; Esophagogastric Junction; Female; Fluorouracil; Humans; Intention to Treat Analysis; Kaplan-Meier Estimate; Male; Middle Aged; Stomach Neoplasms; Time Factors; Treatment Outcome; Young Adult},
	month = {May},
	number = {6},
	pages = {490-9},
	pmid = {23594786},
	pst = {ppublish},
	title = {Capecitabine and cisplatin with or without cetuximab for patients with previously untreated advanced gastric cancer (EXPAND): a randomised, open-label phase 3 trial},
	volume = {14},
	year = {2013},
	bdsk-url-1 = {http://dx.doi.org/10.1016/S1470-2045(13)70102-5}}

@article{LordickAll2014,
	abstract = {Although the incidence of gastric cancer has fallen steadily in developed countries over the past 50 years, outcomes in Western countries remain poor, primarily due to the advanced stage of the disease at presentation. While earlier diagnosis would help to improve outcomes for patients with gastric cancer, better understanding of the biology of the disease is also needed, along with advances in therapy. Indeed, progress in the treatment of gastric cancer has been limited, mainly because of its genetic complexity and heterogeneity. As a result, there is an urgent need to apply precision medicine to the management of the disease in order to ensure that individuals receive the most appropriate treatment. This article suggests a number of strategies that may help to accelerate progress in treating patients with gastric cancer. Incorporation of some of these approaches could help to improve the quality of life and survival for patients diagnosed with the disease. Standardisation of care across Europe through expansion of the European Registration of Cancer Care (EURECCA) registry - a European cancer audit that aims to improve quality and decrease variation in care across the region - may also be expected to lead to improved outcomes for those suffering from this common malignancy.},
	author = {Lordick, Florian and Allum, William and Carneiro, F{\'a}tima and Mitry, Emmanuel and Tabernero, Josep and Tan, Patrick and Van Cutsem, Eric and van de Velde, Cornelis and Cervantes, Andr{\'e}s},
	date-added = {2018-08-13 07:12:16 +0000},
	date-modified = {2018-08-13 07:12:26 +0000},
	doi = {10.1016/j.ctrv.2014.03.002},
	journal = {Cancer Treat Rev},
	journal-full = {Cancer treatment reviews},
	keywords = {Drug development; Gastric cancer; Heterogeneity; Pathogenesis; Treatment},
	mesh = {Algorithms; Antineoplastic Combined Chemotherapy Protocols; Delivery of Health Care; Drug Design; Europe; Gastrectomy; Genomics; Humans; Molecular Targeted Therapy; Quality Control; Quality of Health Care; Quality of Life; Randomized Controlled Trials as Topic; Registries; Stomach Neoplasms},
	month = {Jul},
	number = {6},
	pages = {692-700},
	pmid = {24656602},
	pst = {ppublish},
	title = {Unmet needs and challenges in gastric cancer: the way forward},
	volume = {40},
	year = {2014},
	bdsk-url-1 = {http://dx.doi.org/10.1016/j.ctrv.2014.03.002}}

@article{FerlaySoe2015,
	abstract = {Estimates of the worldwide incidence and mortality from 27 major cancers and for all cancers combined for 2012 are now available in the GLOBOCAN series of the International Agency for Research on Cancer. We review the sources and methods used in compiling the national cancer incidence and mortality estimates, and briefly describe the key results by cancer site and in 20 large "areas" of the world. Overall, there were 14.1 million new cases and 8.2 million deaths in 2012. The most commonly diagnosed cancers were lung (1.82 million), breast (1.67 million), and colorectal (1.36 million); the most common causes of cancer death were lung cancer (1.6 million deaths), liver cancer (745,000 deaths), and stomach cancer (723,000 deaths).},
	author = {Ferlay, Jacques and Soerjomataram, Isabelle and Dikshit, Rajesh and Eser, Sultan and Mathers, Colin and Rebelo, Marise and Parkin, Donald Maxwell and Forman, David and Bray, Freddie},
	date-added = {2018-08-13 07:11:32 +0000},
	date-modified = {2018-08-13 07:11:44 +0000},
	doi = {10.1002/ijc.29210},
	journal = {Int J Cancer},
	journal-full = {International journal of cancer},
	keywords = {GLOBOCAN; Incidence; cancer; global estimates; mortality},
	mesh = {Adolescent; Adult; Aged; Child; Child, Preschool; Female; Follow-Up Studies; Global Health; Humans; Incidence; Infant; Infant, Newborn; Male; Middle Aged; Mortality; Neoplasms; Prognosis; Registries; Risk Factors; Survival Rate; Young Adult},
	month = {Mar},
	number = {5},
	pages = {E359-86},
	pmid = {25220842},
	pst = {ppublish},
	title = {Cancer incidence and mortality worldwide: sources, methods and major patterns in GLOBOCAN 2012},
	volume = {136},
	year = {2015},
	bdsk-url-1 = {http://dx.doi.org/10.1002/ijc.29210}}

@article{Wilkinson2013,
	author = {Wilkinson, Richard David},
	doi = {10.1515/sagmb-2013-0010},
	journal = {Stat. Appl. Gen. Mol. Bio.},
	journal-full = {Statistical Applications in Genetics and Molecular Biology},
	keywords = {ABC, noise model},
	mesh = {Algorithms; Bayes Theorem; Computer Simulation; Likelihood Functions; Markov Chains; Models, Statistical; Monte Carlo Method},
	month = {May},
	number = {2},
	pages = {129--141},
	pmid = {23652634},
	pst = {epublish},
	title = {Approximate {B}ayesian computation ({ABC}) gives exact results under the assumption of model error},
	volume = {12},
	year = {2013},
	bdsk-url-1 = {https://doi.org/10.1515/sagmb-2013-0010}}

@article{OpitzMac1999,
	author = {Opitz, David and Maclin, Richard},
	journal = {J. Artif. Int. Res.},
	keywords = {ensemble models, ensemble learning, bagging, boosting},
	month = {July},
	number = {1},
	pages = {169--198},
	title = {Popular Ensemble Methods: An Empirical Study},
	volume = {11},
	year = {1999}}

@article{HenriquesVil2017,
	abstract = {Despite significant efforts and remarkable progress, the inference of signaling networks from experimental data remains very challenging. The problem is particularly difficult when the objective is to obtain a dynamic model capable of predicting the effect of novel perturbations not considered during model training. The problem is ill-posed due to the nonlinear nature of these systems, the fact that only a fraction of the involved proteins and their post-translational modifications can be measured, and limitations on the technologies used for growing cells in vitro, perturbing them, and measuring their variations. As a consequence, there is a pervasive lack of identifiability. To overcome these issues, we present a methodology called SELDOM (enSEmbLe of Dynamic lOgic-based Models), which builds an ensemble of logic-based dynamic models, trains them to experimental data, and combines their individual simulations into an ensemble prediction. It also includes a model reduction step to prune spurious interactions and mitigate overfitting. SELDOM is a data-driven method, in the sense that it does not require any prior knowledge of the system: the interaction networks that act as scaffolds for the dynamic models are inferred from data using mutual information. We have tested SELDOM on a number of experimental and in silico signal transduction case-studies, including the recent HPN-DREAM breast cancer challenge. We found that its performance is highly competitive compared to state-of-the-art methods for the purpose of recovering network topology. More importantly, the utility of SELDOM goes beyond basic network inference (i.e. uncovering static interaction networks): it builds dynamic (based on ordinary differential equation) models, which can be used for mechanistic interpretations and reliable dynamic predictions in new experimental conditions (i.e. not used in the training). For this task, SELDOM's ensemble prediction is not only consistently better than predictions from individual models, but also often outperforms the state of the art represented by the methods used in the HPN-DREAM challenge.},
	author = {Henriques, David and Villaverde, Alejandro F and Rocha, Miguel and Saez-Rodriguez, Julio and Banga, Julio R},
	date-added = {2018-08-01 13:23:05 +0000},
	date-modified = {2018-09-24 16:41:45 +0200},
	doi = {10.1371/journal.pcbi.1005379},
	journal = {PLoS Comput Biol},
	journal-full = {PLoS computational biology},
	keywords = {ensemble models},
	mesh = {Algorithms; Animals; Computer Simulation; Humans; Metabolic Engineering; Metabolic Flux Analysis; Models, Biological; Proteome; Signal Transduction},
	month = {Feb},
	number = {2},
	pages = {e1005379},
	pmc = {PMC5319798},
	pmid = {28166222},
	pst = {epublish},
	title = {Data-driven reverse engineering of signaling pathways using ensembles of dynamic models},
	volume = {13},
	year = {2017},
	bdsk-url-1 = {http://dx.doi.org/10.1371/journal.pcbi.1005379}}

@article{PalmerSor2017,
	author = {Palmer, Adam C and Sorger, Peter K},
	date-added = {2018-08-01 07:19:00 +0000},
	date-modified = {2018-08-01 07:19:24 +0000},
	journal = {Cell},
	keywords = {combination therapy; clinical trial},
	number = {7},
	pages = {1678--1691},
	publisher = {Elsevier},
	title = {Combination cancer therapy can confer benefit via patient-to-patient variability without drug additivity or synergy},
	volume = {171},
	year = {2017}}

@article{AltmanKry2018,
	author = {Altman, Naomi and Krzywinski, Martin},
	date-added = {2018-07-25 06:00:28 +0000},
	date-modified = {2018-10-21 09:50:57 +0200},
	doi = {10.1038/s41592-018-0019-x},
	journal = {Nat. Methods},
	journal-full = {Nature Methods},
	keywords = {dimensionality},
	month = {June},
	number = {6},
	pages = {399-400},
	pmid = {29855577},
	pst = {ppublish},
	title = {The curse(s) of dimensionality},
	volume = {15},
	year = {2018},
	bdsk-file-1 = {YnBsaXN0MDDSAQIDBFxyZWxhdGl2ZVBhdGhZYWxpYXNEYXRhXxAYUGFwZXJzL0FsdG1hbktyeTIwMTgucGRmTxEBiAAAAAABiAACAAAMTWFjaW50b3NoIEhEAAAAAAAAAAAAAAAAAAAA36+iCEJEAAH/////EUFsdG1hbktyeTIwMTgucGRmAAAAAAAAAAAAAAAAAAAAAAAAAAAAAAAAAAAAAAAAAAAAAAAAAAAAAAAAAAAAAP/////ZlpHRAAAAAAAAAAAAAQADAAAKIGN1AAAAAAAAAAAAAAAAAAZQYXBlcnMAAgBFLzpVc2Vyczpqb25hcy5hcnJ1ZGE6c2NpZWJvOk1MUzpCaWJsaW9ncmFwaHk6UGFwZXJzOkFsdG1hbktyeTIwMTgucGRmAAAOACQAEQBBAGwAdABtAGEAbgBLAHIAeQAyADAAMQA4AC4AcABkAGYADwAaAAwATQBhAGMAaQBuAHQAbwBzAGgAIABIAEQAEgBDVXNlcnMvam9uYXMuYXJydWRhL3NjaWViby9NTFMvQmlibGlvZ3JhcGh5L1BhcGVycy9BbHRtYW5LcnkyMDE4LnBkZgAAEwABLwAAFQACABP//wAAAAgADQAaACQAPwAAAAAAAAIBAAAAAAAAAAUAAAAAAAAAAAAAAAAAAAHL},
	bdsk-url-1 = {http://dx.doi.org/10.1038/s41592-018-0019-x}}

@article{FroehlichLoo2017,
	author = {Fr{\"o}hlich, Fabian and Loos, Carolin and Hasenauer, Jan},
	date-added = {2018-07-20 15:07:19 +0000},
	date-modified = {2018-07-20 15:07:43 +0000},
	journal = {arXiv preprint arXiv:1711.08079},
	keywords = {ODE; Parameter estimation; model selection},
	title = {Scalable Inference of Ordinary Differential Equation Models of Biochemical Processes},
	year = {2017}}

@article{LoosMoe2018,
	author = {Loos, Carolin and Moeller, Katharina and Fr{\"o}hlich, Fabian and Hucho, Tim and Hasenauer, Jan},
	date-added = {2018-07-20 15:01:42 +0000},
	date-modified = {2018-07-20 15:02:45 +0000},
	doi = {10.1016/j.cels.2018.04.008},
	journal = {Cell Systems},
	keywords = {heterogeneity; single-cell; extrinsic noise; subpopulation},
	number = {5},
	pages = {593--603},
	publisher = {Elsevier},
	title = {A Hierarchical, Data-Driven Approach to Modeling Single-Cell Populations Predicts Latent Causes of Cell-To-Cell Variability},
	volume = {6},
	year = {2018},
	bdsk-file-1 = {YnBsaXN0MDDSAQIDBFxyZWxhdGl2ZVBhdGhZYWxpYXNEYXRhXxAWUGFwZXJzL0xvb3NNb2UyMDE4LnBkZk8RAYAAAAAAAYAAAgAADE1hY2ludG9zaCBIRAAAAAAAAAAAAAAAAAAAAN+voghCRAAB/////w9Mb29zTW9lMjAxOC5wZGYAAAAAAAAAAAAAAAAAAAAAAAAAAAAAAAAAAAAAAAAAAAAAAAAAAAAAAAAAAAAAAAD/////2ZaR0QAAAAAAAAAAAAEAAwAACiBjdQAAAAAAAAAAAAAAAAAGUGFwZXJzAAIAQy86VXNlcnM6am9uYXMuYXJydWRhOnNjaWVibzpNTFM6QmlibGlvZ3JhcGh5OlBhcGVyczpMb29zTW9lMjAxOC5wZGYAAA4AIAAPAEwAbwBvAHMATQBvAGUAMgAwADEAOAAuAHAAZABmAA8AGgAMAE0AYQBjAGkAbgB0AG8AcwBoACAASABEABIAQVVzZXJzL2pvbmFzLmFycnVkYS9zY2llYm8vTUxTL0JpYmxpb2dyYXBoeS9QYXBlcnMvTG9vc01vZTIwMTgucGRmAAATAAEvAAAVAAIAE///AAAACAANABoAJAA9AAAAAAAAAgEAAAAAAAAABQAAAAAAAAAAAAAAAAAAAcE=},
	bdsk-url-1 = {http://dx.doi.org/10.1016/j.cels.2018.04.008}}

@article{ONeilBen2016,
	abstract = {Combination drug therapy is a widely used paradigm for managing numerous human malignancies. In cancer treatment, additive and/or synergistic drug combinations can convert weakly efficacious monotherapies into regimens that produce robust antitumor activity. This can be explained in part through pathway interdependencies that are critical for cancer cell proliferation and survival. However, identification of the various interdependencies is difficult due to the complex molecular circuitry that underlies tumor development and progression. Here, we present a high-throughput platform that allows for an unbiased identification of synergistic and efficacious drug combinations. In a screen of 22,737 experiments of 583 doublet combinations in 39 diverse cancer cell lines using a 4 by 4 dosing regimen, both well-known and novel synergistic and efficacious combinations were identified. Here, we present an example of one such novel combination, a Wee1 inhibitor (AZD1775) and an mTOR inhibitor (ridaforolimus), and demonstrate that the combination potently and synergistically inhibits cancer cell growth in vitro and in vivo This approach has identified novel combinations that would be difficult to reliably predict based purely on our current understanding of cancer cell biology. Mol Cancer Ther; 15(6); 1155-62. {\copyright}2016 AACR.},
	author = {O'Neil, Jennifer and Benita, Yair and Feldman, Igor and Chenard, Melissa and Roberts, Brian and Liu, Yaping and Li, Jing and Kral, Astrid and Lejnine, Serguei and Loboda, Andrey and Arthur, William and Cristescu, Razvan and Haines, Brian B and Winter, Christopher and Zhang, Theresa and Bloecher, Andrew and Shumway, Stuart D},
	date-added = {2018-07-14 11:34:06 +0000},
	date-modified = {2018-07-14 11:34:22 +0000},
	doi = {10.1158/1535-7163.MCT-15-0843},
	journal = {Mol Cancer Ther},
	journal-full = {Molecular cancer therapeutics},
	mesh = {Animals; Antineoplastic Combined Chemotherapy Protocols; Cell Line, Tumor; Cell Proliferation; Cell Survival; Drug Screening Assays, Antitumor; Drug Synergism; High-Throughput Screening Assays; Humans; Mice; Neoplasms, Experimental; Pyrazoles; Pyrimidines; Random Allocation; Sirolimus; Xenograft Model Antitumor Assays},
	month = {06},
	number = {6},
	pages = {1155-62},
	pmid = {26983881},
	pst = {ppublish},
	title = {An Unbiased Oncology Compound Screen to Identify Novel Combination Strategies},
	volume = {15},
	year = {2016},
	bdsk-url-1 = {http://dx.doi.org/10.1158/1535-7163.MCT-15-0843}}

@article{KatonaRus2017,
	abstract = {Advancement in the field of cancer genomics is revolutionizing the molecular characterization of a wide variety of different cancers. Recent application of large-scale, next-generation sequencing technology to gastric cancer, which remains a major source of morbidity and mortality throughout the world, has helped better define the complex genomic landscape of this cancer. These studies also have led to the development of novel genomically based molecular classification systems for gastric cancer, reinforced the importance of classic driver mutations in gastric cancer pathogenesis, and led to the discovery of new driver gene mutations that previously were not known to be associated with gastric cancer. This wealth of genomic data has significant potential to impact the future management of this disease, and the challenge remains to effectively translate this genomic data into better treatment paradigms for gastric cancer.},
	author = {Katona, Bryson W and Rustgi, Anil K},
	date-added = {2018-07-12 23:05:13 +0000},
	date-modified = {2018-07-12 23:05:24 +0000},
	doi = {10.1016/j.jcmgh.2017.01.003},
	journal = {Cell Mol Gastroenterol Hepatol},
	journal-full = {Cellular and molecular gastroenterology and hepatology},
	keywords = {ACRG, Asian Cancer Research Group; CIN, chromosomal instability; Driver Gene Mutations; EBV, Epstein--Barr virus; EMT, epithelial-to-mesenchymal transition; GS, genomic stability; Gastric Cancer; Genomics; MSI, microsatellite instability; MSS, microsatellite stable; NGS, next-generation sequencing; Next-Generation Sequencing; PD-L, programmed death-ligand; RTK, receptor tyrosine kinase; TCGA, The Cancer Genome Atlas},
	month = {Mar},
	number = {2},
	pages = {211-217},
	pmc = {PMC5331775},
	pmid = {28275688},
	pst = {epublish},
	title = {Gastric Cancer Genomics: Advances and Future Directions},
	volume = {3},
	year = {2017},
	bdsk-url-1 = {http://dx.doi.org/10.1016/j.jcmgh.2017.01.003}}

@article{YuCho2018,
	abstract = {Afatinib, used for the first-line treatment of non-small-cell lung carcinoma (NSCLC) patients with distinct epidermal growth factor receptor (EGFR) mutations, inactivates EGFR by mimicking ATP structure and forming a covalent adduct with EGFR. We developed a method to unravel potential targets of afatinib in NSCLC cells through immunoprecipitation of afatinib-labeling proteins with anti-afatinib antiserum and mass spectrometry analysis. Ribonucleotide reductase (RNR) is one of target proteins of afatinib revealed by this method. Treatment of afatinib at 10-100 nM potently inhibited intracellular RNR activity in an in vitro assay using permeabilized PC-9 cells (formerly known as PC-14). PC-9 cells treated with 10 μM afatinib displayed elevated markers of DNA damage. Long-term treatment of therapeutic concentrations of afatinib in PC-9 cells caused significant decrease in protein levels of RNR subunit M2 at 1-10 nM and RNR subunit M1 at 100 nM. EGFR-null Chinese hamster ovary (CHO) cells treated with afatinib also showed similar effects. Afatinib repressed the upregulation of RNR subunit M2 induced by gemcitabine. Covalent modification with afatinib resulting in inhibition and protein downregulation of RNR underscores the therapeutic and off-target effects of afatinib. Afatinib may serve as a lead compound of chemotherapeutic drugs targeting RNR. This method can be widely used in the identification of potential targets of other covalent drugs.},
	author = {Yu, Cheng-Han and Chou, Chi-Chi and Tu, Hsin-Fang and Huang, Wei-Chieh and Ho, Ya-Yeh and Khoo, Kay-Hooi and Lee, Ming-Shyue and Chang, Geen-Dong},
	date-added = {2018-07-12 22:56:17 +0000},
	date-modified = {2018-07-12 22:56:32 +0000},
	doi = {10.18632/oncotarget.25177},
	journal = {Oncotarget},
	journal-full = {Oncotarget},
	keywords = {afatinib; covalent drug; gemcitabine; ribonucleotide reductase; target identification},
	month = {Apr},
	number = {30},
	pages = {21512--21529},
	pmc = {PMC5940374},
	pmid = {29765556},
	pst = {epublish},
	title = {Antibody-assisted target identification reveals afatinib, an EGFR covalent inhibitor, down-regulating ribonucleotide reductase},
	volume = {9},
	year = {2018},
	bdsk-url-1 = {http://dx.doi.org/10.18632/oncotarget.25177}}

@book{Nesterov2013,
	author = {Nesterov, Y.},
	date-added = {2018-07-08 20:01:17 +0000},
	date-modified = {2018-07-08 20:02:01 +0000},
	publisher = {Springer Science \& Business Media},
	title = {Introductory lectures on convex optimization: A basic course},
	volume = {87},
	year = {2013}}

@article{StaporFro2018,
	author = {Stapor, Paul and Fr{\"o}hlich, Fabian and Hasenauer, Jan},
	date-added = {2018-07-06 13:22:58 +0000},
	date-modified = {2019-01-14 16:43:10 +0100},
	journal = {Bioinformatics},
	journal-full = {Bioinformatics},
	number = {13},
	pages = {i151--i159},
	publisher = {Oxford University Press},
	title = {Optimization and profile calculation of {ODE} models using second order adjoint sensitivity analysis},
	volume = {34},
	year = {2018}}

@article{MeyersBry2017,
	abstract = {The CRISPR-Cas9 system has revolutionized gene editing both at single genes and in multiplexed loss-of-function screens, thus enabling precise genome-scale identification of genes essential for proliferation and survival of cancer cells. However, previous studies have reported that a gene-independent antiproliferative effect of Cas9-mediated DNA cleavage confounds such measurement of genetic dependency, thereby leading to false-positive results in copy number-amplified regions. We developed CERES, a computational method to estimate gene-dependency levels from CRISPR-Cas9 essentiality screens while accounting for the copy number-specific effect. In our efforts to define a cancer dependency map, we performed genome-scale CRISPR-Cas9 essentiality screens across 342 cancer cell lines and applied CERES to this data set. We found that CERES decreased false-positive results and estimated sgRNA activity for both this data set and previously published screens performed with different sgRNA libraries. We further demonstrate the utility of this collection of screens, after CERES correction, for identifying cancer-type-specific vulnerabilities.},
	author = {Meyers, Robin M and Bryan, Jordan G and McFarland, James M and Weir, Barbara A and Sizemore, Ann E and Xu, Han and Dharia, Neekesh V and Montgomery, Phillip G and Cowley, Glenn S and Pantel, Sasha and Goodale, Amy and Lee, Yenarae and Ali, Levi D and Jiang, Guozhi and Lubonja, Rakela and Harrington, William F and Strickland, Matthew and Wu, Ting and Hawes, Derek C and Zhivich, Victor A and Wyatt, Meghan R and Kalani, Zohra and Chang, Jaime J and Okamoto, Michael and Stegmaier, Kimberly and Golub, Todd R and Boehm, Jesse S and Vazquez, Francisca and Root, David E and Hahn, William C and Tsherniak, Aviad},
	date-added = {2018-06-26 06:14:54 +0000},
	date-modified = {2018-06-26 06:15:09 +0000},
	doi = {10.1038/ng.3984},
	journal = {Nat Genet},
	journal-full = {Nature genetics},
	mesh = {Algorithms; CRISPR-Cas Systems; Cell Line, Tumor; Computational Biology; DNA Copy Number Variations; Gene Dosage; Genetic Predisposition to Disease; Humans; Models, Genetic; Neoplasms; Reproducibility of Results; Sensitivity and Specificity},
	month = {Dec},
	number = {12},
	pages = {1779--1784},
	pmc = {PMC5709193},
	pmid = {29083409},
	pst = {ppublish},
	title = {Computational correction of copy number effect improves specificity of CRISPR-Cas9 essentiality screens in cancer cells},
	volume = {49},
	year = {2017},
	bdsk-url-1 = {http://dx.doi.org/10.1038/ng.3984}}

@article{KlaegerHei2017,
	abstract = {Kinase inhibitors are important cancer therapeutics. Polypharmacology is commonly observed, requiring thorough target deconvolution to understand drug mechanism of action. Using chemical proteomics, we analyzed the target spectrum of 243 clinically evaluated kinase drugs. The data revealed previously unknown targets for established drugs, offered a perspective on the "druggable" kinome, highlighted (non)kinase off-targets, and suggested potential therapeutic applications. Integration of phosphoproteomic data refined drug-affected pathways, identified response markers, and strengthened rationale for combination treatments. We exemplify translational value by discovering SIK2 (salt-inducible kinase 2) inhibitors that modulate cytokine production in primary cells, by identifying drugs against the lung cancer survival marker MELK (maternal embryonic leucine zipper kinase), and by repurposing cabozantinib to treat FLT3-ITD-positive acute myeloid leukemia. This resource, available via the ProteomicsDB database, should facilitate basic, clinical, and drug discovery research and aid clinical decision-making.},
	author = {Klaeger, Susan and Heinzlmeir, Stephanie and Wilhelm, Mathias and Polzer, Harald and Vick, Binje and Koenig, Paul-Albert and Reinecke, Maria and Ruprecht, Benjamin and Petzoldt, Svenja and Meng, Chen and Zecha, Jana and Reiter, Katrin and Qiao, Huichao and Helm, Dominic and Koch, Heiner and Schoof, Melanie and Canevari, Giulia and Casale, Elena and Depaolini, Stefania Re and Feuchtinger, Annette and Wu, Zhixiang and Schmidt, Tobias and Rueckert, Lars and Becker, Wilhelm and Huenges, Jan and Garz, Anne-Kathrin and Gohlke, Bjoern-Oliver and Zolg, Daniel Paul and Kayser, Gian and Vooder, Tonu and Preissner, Robert and Hahne, Hannes and T{\~o}nisson, Neeme and Kramer, Karl and G{\"o}tze, Katharina and Bassermann, Florian and Schlegl, Judith and Ehrlich, Hans-Christian and Aiche, Stephan and Walch, Axel and Greif, Philipp A and Schneider, Sabine and Felder, Eduard Rudolf and Ruland, Juergen and M{\'e}dard, Guillaume and Jeremias, Irmela and Spiekermann, Karsten and Kuster, Bernhard},
	date-added = {2018-06-26 05:43:11 +0000},
	date-modified = {2018-06-26 05:43:26 +0000},
	doi = {10.1126/science.aan4368},
	journal = {Science},
	journal-full = {Science (New York, N.Y.)},
	mesh = {Animals; Antineoplastic Agents; Cell Line, Tumor; Cytokines; Drug Discovery; Humans; Leukemia, Myeloid, Acute; Lung Neoplasms; Mice; Molecular Targeted Therapy; Protein Kinase Inhibitors; Protein-Serine-Threonine Kinases; Proteomics; Xenograft Model Antitumor Assays; fms-Like Tyrosine Kinase 3},
	month = {12},
	number = {6367},
	pmid = {29191878},
	pst = {ppublish},
	title = {The target landscape of clinical kinase drugs},
	volume = {358},
	year = {2017},
	bdsk-file-1 = {YnBsaXN0MDDSAQIDBFxyZWxhdGl2ZVBhdGhZYWxpYXNEYXRhXxAgUGFwZXJzL0tsYWVnZXJIZWkyMDE3X3N1cHBfMS5wZGZPEQGoAAAAAAGoAAIAAAxNYWNpbnRvc2ggSEQAAAAAAAAAAAAAAAAAAADfr6IIQkQAAf////8ZS2xhZWdlckhlaTIwMTdfc3VwcF8xLnBkZgAAAAAAAAAAAAAAAAAAAAAAAAAAAAAAAAAAAAAAAAAAAAAAAAAA/////9mWkdEAAAAAAAAAAAABAAMAAAogY3UAAAAAAAAAAAAAAAAABlBhcGVycwACAE0vOlVzZXJzOmpvbmFzLmFycnVkYTpzY2llYm86TUxTOkJpYmxpb2dyYXBoeTpQYXBlcnM6S2xhZWdlckhlaTIwMTdfc3VwcF8xLnBkZgAADgA0ABkASwBsAGEAZQBnAGUAcgBIAGUAaQAyADAAMQA3AF8AcwB1AHAAcABfADEALgBwAGQAZgAPABoADABNAGEAYwBpAG4AdABvAHMAaAAgAEgARAASAEtVc2Vycy9qb25hcy5hcnJ1ZGEvc2NpZWJvL01MUy9CaWJsaW9ncmFwaHkvUGFwZXJzL0tsYWVnZXJIZWkyMDE3X3N1cHBfMS5wZGYAABMAAS8AABUAAgAT//8AAAAIAA0AGgAkAEcAAAAAAAACAQAAAAAAAAAFAAAAAAAAAAAAAAAAAAAB8w==},
	bdsk-file-2 = {YnBsaXN0MDDSAQIDBFxyZWxhdGl2ZVBhdGhZYWxpYXNEYXRhXxAgUGFwZXJzL0tsYWVnZXJIZWkyMDE3X3N1cHBfMi56aXBPEQGoAAAAAAGoAAIAAAxNYWNpbnRvc2ggSEQAAAAAAAAAAAAAAAAAAADfr6IIQkQAAf////8ZS2xhZWdlckhlaTIwMTdfc3VwcF8yLnppcAAAAAAAAAAAAAAAAAAAAAAAAAAAAAAAAAAAAAAAAAAAAAAAAAAA/////9mWkdEAAAAAAAAAAAABAAMAAAogY3UAAAAAAAAAAAAAAAAABlBhcGVycwACAE0vOlVzZXJzOmpvbmFzLmFycnVkYTpzY2llYm86TUxTOkJpYmxpb2dyYXBoeTpQYXBlcnM6S2xhZWdlckhlaTIwMTdfc3VwcF8yLnppcAAADgA0ABkASwBsAGEAZQBnAGUAcgBIAGUAaQAyADAAMQA3AF8AcwB1AHAAcABfADIALgB6AGkAcAAPABoADABNAGEAYwBpAG4AdABvAHMAaAAgAEgARAASAEtVc2Vycy9qb25hcy5hcnJ1ZGEvc2NpZWJvL01MUy9CaWJsaW9ncmFwaHkvUGFwZXJzL0tsYWVnZXJIZWkyMDE3X3N1cHBfMi56aXAAABMAAS8AABUAAgAT//8AAAAIAA0AGgAkAEcAAAAAAAACAQAAAAAAAAAFAAAAAAAAAAAAAAAAAAAB8w==},
	bdsk-url-1 = {http://dx.doi.org/10.1126/science.aan4368}}

@article{StaporFro2018_biorxiv,
	abstract = {Motivation: Parameter estimation methods for ordinary differential equation (ODE) models of biological processes can exploit gradients and Hessians of objective functions to achieve convergence and computational efficiency. However, the computational complexity of established methods to evaluate the Hessian scales linearly with the number of state variables and quadratically with the number of parameters. This limits their application to low-dimensional problems. Results: We introduce second order adjoint sensitivity analysis for the computation of Hessians and a hybrid optimization-integration based approach for profile likelihood computation. Second order adjoint sensitivity analysis scales linearly with the number of parameters and state variables. The Hessians are effectively exploited by the proposed profile likelihood computation approach. We evaluate our approaches on published biological models with real measurement data. Our study reveals an improved computational efficiency and robustness of optimization compared to established approaches, when using Hessians computed with adjoint sensitivity analysis. The hybrid computation method was more than two-fold faster than the best competitor. Thus, the proposed methods and implemented algorithms allow for the improvement of parameter estimation for medium and large scale ODE models. Availability: The algorithms for second order adjoint sensitivity analysis are implemented in the Advance MATLAB Interface CVODES and IDAS (AMICI, https://github.com/ICB-DCM/AMICI/). The algorithm for hybrid profile likelihood computation is implemented in the parameter estimation toolbox (PESTO, https://github.com/ICB-DCM/PESTO/). Both toolboxes are freely available under the BSD license.},
	author = {Stapor, Paul and Froehlich, Fabian and Hasenauer, Jan},
	date-added = {2018-06-12 09:12:21 +0000},
	date-modified = {2018-06-12 09:12:33 +0000},
	doi = {10.1101/272005},
	eprint = {https://www.biorxiv.org/content/early/2018/02/28/272005.full.pdf},
	journal = {bioRxiv},
	publisher = {Cold Spring Harbor Laboratory},
	title = {Optimization and uncertainty analysis of ODE models using second order adjoint sensitivity analysis},
	url = {https://www.biorxiv.org/content/early/2018/02/28/272005},
	year = {2018},
	bdsk-url-1 = {https://www.biorxiv.org/content/early/2018/02/28/272005},
	bdsk-url-2 = {http://dx.doi.org/10.1101/272005}}

@inproceedings{KimuraKon2003,
	author = {Kimura, Shuhei and Konagaya, Akihiko},
	booktitle = {Systems, Man and Cybernetics, 2003. IEEE International Conference on},
	date-added = {2018-06-12 08:58:00 +0000},
	date-modified = {2018-06-12 08:58:19 +0000},
	keywords = {optimization; genetic algorithm},
	organization = {IEEE},
	pages = {335--342},
	title = {High dimensional function optimization using a new genetic local search suitable for parallel computers},
	volume = {1},
	year = {2003}}

@article{HansenOst1996,
	author = {Hansen, N. and Ostermaier, A.},
	date-added = {2018-06-12 08:53:49 +0000},
	date-modified = {2018-06-12 08:54:23 +0000},
	journal = {Evolutionary Computation},
	pages = {312-317},
	title = {Adapting arbitrary normal mutation distributions in evolution strategies: The covariance matrix adaptation},
	year = {1996}}

@article{SchaelteSta2018,
	author = {Sch{\"a}lte, Y. and Stapor, P. and Hasenauer, J.},
	date-added = {2018-06-12 06:54:10 +0000},
	date-modified = {2018-06-12 06:58:25 +0000},
	journal = {IFAC-PapersOnLine},
	note = {7th Conference on Foundations of Systems Biology in Engineering FOSBE 2018},
	number = {19},
	pages = {98--101},
	title = {Evaluation of Derivative-Free Optimizers for Parameter Estimation in Systems Biology},
	volume = {51},
	year = {2018}}

@article{LoosKra2018,
	abstract = {Mathematical models are nowadays important tools for analyzing dynamics of cellular processes. The unknown model parameters are usually estimated from experimental data. These data often only provide information about the relative changes between conditions, hence, the observables contain scaling parameters. The unknown scaling parameters and corresponding noise parameters have to be inferred along with the dynamic parameters. The nuisance parameters often increase the dimensionality of the estimation problem substantially and cause convergence problems. In this manuscript, we propose a hierarchical optimization approach for estimating the parameters for ordinary differential equation (ODE) models from relative data. Our approach restructures the optimization problem into an inner and outer subproblem. These subproblems possess lower dimensions than the original optimization problem, and the inner problem can be solved analytically. We evaluated accuracy, robustness, and computational efficiency of the hierarchical approach by studying three signaling pathways. The proposed approach achieved better convergence than the standard approach and required a lower computation time. As the hierarchical optimization approach is widely applicable, it provides a powerful alternative to established approaches.},
	author = {Loos, Carolin and Krause, Sabrina and Hasenauer, Jan},
	date-added = {2018-06-08 16:39:11 +0000},
	date-modified = {2019-01-14 16:42:10 +0100},
	doi = {10.1093/bioinformatics/bty514},
	journal = {Bioinf.},
	journal-full = {Bioinformatics},
	keywords = {Parameter estimation; ODE},
	month = {July},
	number = {24},
	pages = {4266--4273},
	title = {Hierarchical optimization for the efficient parametrization of {ODE} models},
	volume = {34},
	year = {2018},
	bdsk-url-1 = {https://www.biorxiv.org/content/early/2018/01/15/247924},
	bdsk-url-2 = {http://dx.doi.org/10.1101/247924},
	bdsk-url-3 = {http://dx.doi.org/10.1093/bioinformatics/bty514}}

@book{NemirovskiiYud1983,
	author = {Nemirovskii, A. and Yudin, D.},
	date-added = {2018-05-19 21:48:18 +0000},
	date-modified = {2018-05-19 21:49:30 +0000},
	keywords = {complexity, convex optimization},
	publisher = {John Wiley \& Sons},
	title = {Problem Complexity and Method Efficiency in Optimization},
	year = {1983}}

@article{VillaverdeFro2018,
	abstract = {Motivation: Mechanistic kinetic models usually contain unknown parameters, which need to be estimated by optimizing the fit of the model to experimental data. This task can be computationally challenging due to the presence of local optima and ill-conditioning. While a variety of optimization methods have been suggested to surmount these issues, it is not obvious how to choose the best one for a given problem a priori, since many factors can influence their performance. A systematic comparison of methods that are suited to parameter estimation problems of sizes ranging from tens to hundreds of optimization variables is currently missing, and smaller studies indeed provided contradictory findings. Results: Here, we use a collection of benchmark problems to evaluate the performance of two families of optimization methods: (i) a multi-start of deterministic local searches; and (ii) a hybrid metaheuristic combining stochastic global search with deterministic local searches. A fair comparison is ensured through a collaborative evaluation, involving researchers applying each method on a daily basis, and a consideration of multiple performance metrics capturing the trade-off between computational efficiency and robustness. Our results show that, thanks to recent advances in the calculation of parametric sensitivities, a multi-start of gradient-based local methods is often a successful strategy, but a better performance can be obtained with a hybrid metaheuristic. The best performer is a combination of a global scatter search metaheuristic with an interior point local method, provided with gradients estimated with adjoint-based sensitivities. We provide an implementation of this novel method in an open-source software toolbox to render it available to the scientific community. Availability and Implementation: The code to reproduce the results is available at Zenodo https://doi.org/10.5281/zenodo.1160343},
	author = {Villaverde, Alejandro F. and Froehlich, Fabian and Weindl, Daniel and Hasenauer, Jan and Banga, Julio R},
	date-added = {2018-05-18 16:03:36 +0000},
	date-modified = {2019-02-05 09:17:33 +0100},
	journal = {Bioinformatics},
	pages = {bty736},
	title = {Benchmarking optimization methods for parameter estimation in large kinetic models},
	year = {2018},
	bdsk-url-1 = {https://www.biorxiv.org/content/early/2018/04/05/295006},
	bdsk-url-2 = {http://dx.doi.org/10.1101/295006}}

@article{CrausteMaf2017,
	author = {Crauste, Fabien and Mafille, Julien and Boucinha, Lilia and Djebali, Sophia and Gandrillon, Olivier and Marvel, Jacqueline and Arpin, Christophe},
	date-added = {2018-05-18 12:45:16 +0000},
	date-modified = {2018-12-19 13:16:28 +0100},
	journal = {Cell Systems},
	keywords = {T cells},
	number = {3},
	pages = {306--317},
	publisher = {Elsevier},
	title = {Identification of Nascent Memory {CD}8 {T} Cells and Modeling of Their Ontogeny},
	volume = {4},
	year = {2017},
	bdsk-file-1 = {YnBsaXN0MDDSAQIDBFxyZWxhdGl2ZVBhdGhZYWxpYXNEYXRhXxAZUGFwZXJzL0NyYXVzdGVNYWYyMDE3LnBkZk8RAYoAAAAAAYoAAgAADE1hY2ludG9zaCBIRAAAAAAAAAAAAAAAAAAAAN+voghCRAAB/////xJDcmF1c3RlTWFmMjAxNy5wZGYAAAAAAAAAAAAAAAAAAAAAAAAAAAAAAAAAAAAAAAAAAAAAAAAAAAAAAAAAAAD/////2ZaR0QAAAAAAAAAAAAEAAwAACiBjdQAAAAAAAAAAAAAAAAAGUGFwZXJzAAIARi86VXNlcnM6am9uYXMuYXJydWRhOnNjaWVibzpNTFM6QmlibGlvZ3JhcGh5OlBhcGVyczpDcmF1c3RlTWFmMjAxNy5wZGYADgAmABIAQwByAGEAdQBzAHQAZQBNAGEAZgAyADAAMQA3AC4AcABkAGYADwAaAAwATQBhAGMAaQBuAHQAbwBzAGgAIABIAEQAEgBEVXNlcnMvam9uYXMuYXJydWRhL3NjaWViby9NTFMvQmlibGlvZ3JhcGh5L1BhcGVycy9DcmF1c3RlTWFmMjAxNy5wZGYAEwABLwAAFQACABP//wAAAAgADQAaACQAQAAAAAAAAAIBAAAAAAAAAAUAAAAAAAAAAAAAAAAAAAHO}}

@article{WeberHor2015,
	abstract = {In mammalian cells protein-lipid interactions at the trans-Golgi network (TGN) determine the formation of vesicles, which transfer secretory proteins to the cellular membrane. This process is regulated by a complex molecular network including protein kinase D (PKD), which is directly involved in the fission of transport vesicles, and its interaction with the ceramide transfer protein CERT that transports ceramide from the endoplasmic reticulum to the TGN.},
	author = {Weber, Patrick and Hornjik, Mariana and Olayioye, Monilola A. and Hausser, Angelika and Radde, Nicole E.},
	date-added = {2018-05-14 13:49:22 +0000},
	date-modified = {2018-05-14 13:49:22 +0000},
	day = {26},
	doi = {10.1186/s12918-015-0147-1},
	issn = {1752-0509},
	journal = {BMC Systems Biology},
	month = {Feb},
	number = {1},
	pages = {9},
	title = {A computational model of PKD and CERT interactions at the trans-Golgi network of mammalian cells},
	url = {https://doi.org/10.1186/s12918-015-0147-1},
	volume = {9},
	year = {2015},
	bdsk-url-1 = {https://doi.org/10.1186/s12918-015-0147-1},
	bdsk-url-2 = {http://dx.doi.org/10.1186/s12918-015-0147-1}}

@inproceedings{SerbanHin2005,
	abstract = {abstract CVODES , which is part of the SUNDIALS software suite, is a stiff and nonstiff ordinary differential equation initial value problem solver with sensitivity analysis capabilities. CVODES is written in a data-independent manner, with a highly modular ...},
	author = {Serban, Radu and Hindmarsh, Alan C},
	booktitle = {ASME 2005 International Design Engineering Technical Conferences and Computers and Information in Engineering Conference},
	date-added = {2018-04-13 22:11:23 +0000},
	date-modified = {2018-04-13 22:14:00 +0000},
	doi = {10.1115/DETC2005-85597},
	isbn = {0-7918-4743-8},
	keywords = {sensitivity analysis},
	pages = {257--269},
	publisher = {ASME},
	rating = {0},
	title = {{CVODES}: {T}he sensitivity-enabled {ODE} solver in {SUNDIALS}},
	volume = {6},
	year = {2005},
	bdsk-url-1 = {http://proceedings.asmedigitalcollection.asme.org/proceeding.aspx?articleid=1588657},
	bdsk-url-2 = {http://dx.doi.org/10.1115/DETC2005-85597}}

@article{KomorowskiZur2012,
	abstract = {MOTIVATION: The growing interest in the role of stochasticity in biochemical systems drives the demand for tools to analyse stochastic dynamical models of chemical reactions. One powerful tool to elucidate performance of dynamical systems is sensitivity analysis. Traditionally, however, the concept of sensitivity has mainly been applied to deterministic systems, and the difficulty to generalize these concepts for stochastic systems results from necessity of extensive Monte Carlo simulations.
RESULTS: Here we present a Matlab package, StochSens, that implements sensitivity analysis for stochastic chemical systems using the concept of the Fisher Information Matrix (FIM). It uses the linear noise approximation to represent the FIM in terms of solutions of ordinary differential equations. This is the first computational tool that allows for quick computation of the Information Matrix for stochastic systems without the need for Monte Carlo simulations.
AVAILABILITY: http://www.theosysbio.bio.ic.ac.uk/resources/stns
SUPPLEMENTARY INFORMATION: Supplementary data are available at Bioinformatics online.},
	author = {Komorowski, Michal and Zurauskiene, Justina and Stumpf, Michael P H},
	date-added = {2018-04-13 21:47:14 +0000},
	date-modified = {2018-04-22 10:30:46 +0000},
	doi = {10.1093/bioinformatics/btr714},
	journal = {Bioinf.},
	journal-full = {Bioinformatics},
	keywords = {linear noise approximation},
	mesh = {Algorithms; Enzymes; Gene Expression; Kinetics; Models, Statistical; Software},
	month = {March},
	number = {5},
	pages = {731--733},
	pmid = {22378710},
	pst = {ppublish},
	title = {{StochSens}--{Matlab} package for sensitivity analysis of stochastic chemical systems},
	volume = {28},
	year = {2012},
	bdsk-url-1 = {http://dx.doi.org/10.1093/bioinformatics/btr714}}

@manual{Veldhuizen2006,
	author = {Veldhuizen, Todd},
	date-added = {2018-04-13 19:28:54 +0000},
	date-modified = {2018-04-13 19:29:15 +0000},
	month = {March},
	rating = {0},
	title = {{Blitz++ User{\textquoteright}s Guide}},
	url = {http://sourceforge.net/projects/blitz},
	year = {2006},
	bdsk-url-1 = {http://sourceforge.net/projects/blitz}}

@article{Giagos2011,
	author = {Giagos, Vasileios},
	date-added = {2018-04-13 19:22:52 +0000},
	date-modified = {2018-04-13 22:21:34 +0000},
	keywords = {linear noise approximation},
	month = {May},
	rating = {5},
	title = {Inference for stochastic kinetic genetic networks using the linear noise approximation},
	url = {https://rdrr.io/rforge/lnar/man/lnar-package.html},
	year = {2011},
	bdsk-url-1 = {https://rdrr.io/rforge/lnar/man/lnar-package.html}}

@article{StathopoulosGir2013,
	abstract = {Bayesian analysis for Markov jump processes (MJPs) is a non-trivial and challenging problem. Although exact inference is theoretically possible, it is computationally demanding, thus its applicability is limited to a small class of problems. In this paper, we describe the application of Riemann manifold Markov chain Monte Carlo (MCMC) methods using an approximation to the likelihood of the MJP that is valid when the system modelled is near its thermodynamic limit. The proposed approach is both statistically and computationally efficient whereas the convergence rate and mixing of the chains allow for fast MCMC inference. The methodology is evaluated using numerical simulations on two problems from chemical kinetics and one from systems biology.},
	author = {Stathopoulos, Vassilios and Girolami, Mark A},
	date-added = {2018-04-13 19:19:52 +0000},
	date-modified = {2018-04-13 22:19:19 +0000},
	doi = {10.1098/rsta.2011.0541},
	journal = {Philosophical transactions. Series A},
	journal-full = {Philosophical transactions. Series A, Mathematical, physical, and engineering sciences},
	keywords = {MCMC, Markov jump processes, linear noise approximation},
	month = {December},
	number = {1984},
	pages = {20110541},
	rating = {0},
	title = {Markov chain {M}onte {C}arlo inference for {M}arkov jump processes via the linear noise approximation},
	volume = {371},
	year = {2013},
	bdsk-url-1 = {http://rsta.royalsocietypublishing.org/cgi/doi/10.1098/rsta.2011.0541},
	bdsk-url-2 = {http://dx.doi.org/10.1098/rsta.2011.0541}}

@article{KomorowskiFin2009,
	author = {Komorowski, Micha{\l} and Finkenst{\"a}dt, B{\"a}rbel and Harper, Claire V and Rand, David A},
	date-added = {2018-04-13 19:18:26 +0000},
	date-modified = {2018-04-13 20:50:03 +0000},
	doi = {10.1186/1471-2105-10-343},
	journal = {BMC Bioinf.},
	journal-full = {BMC Bioinformatics},
	keywords = {Bayesian parameter estimation, linear noise approximation},
	month = {October},
	number = {1},
	pages = {343},
	pmcid = {PMC2774326},
	pmid = {19840370},
	rating = {0},
	read = {Yes},
	title = {Bayesian inference of biochemical kinetic parameters using the linear noise approximation},
	volume = {10},
	year = {2009},
	bdsk-url-1 = {http://www.biomedcentral.com/1471-2105/10/343},
	bdsk-url-2 = {http://dx.doi.org/10.1186/1471-2105-10-343}}

@article{KirkBab2015,
	author = {Kirk, P. D. W. and Babtie, A. C. and Stumpf, M. P. H.},
	date-added = {2018-04-12 14:01:05 +0000},
	date-modified = {2018-04-12 14:02:00 +0000},
	doi = {10.1126/science.aac9505},
	journal = {Science},
	journal-full = {Science (New York, N.Y.)},
	keywords = {uncertainty analysis, systems biology, opinion paper, review},
	mesh = {Models, Biological; Systems Biology; Uncertainty},
	month = {Oct},
	number = {6259},
	pages = {386--388},
	pmid = {26494748},
	pst = {ppublish},
	title = {Systems biology (un)certainties},
	volume = {350},
	year = {2015},
	bdsk-file-1 = {YnBsaXN0MDDSAQIDBFxyZWxhdGl2ZVBhdGhZYWxpYXNEYXRhXxAWUGFwZXJzL0tpcmtCYWIyMDE1LnBkZk8RAYAAAAAAAYAAAgAADE1hY2ludG9zaCBIRAAAAAAAAAAAAAAAAAAAAN+voghCRAAB/////w9LaXJrQmFiMjAxNS5wZGYAAAAAAAAAAAAAAAAAAAAAAAAAAAAAAAAAAAAAAAAAAAAAAAAAAAAAAAAAAAAAAAD/////2ZaR0QAAAAAAAAAAAAEAAwAACiBjdQAAAAAAAAAAAAAAAAAGUGFwZXJzAAIAQy86VXNlcnM6am9uYXMuYXJydWRhOnNjaWVibzpNTFM6QmlibGlvZ3JhcGh5OlBhcGVyczpLaXJrQmFiMjAxNS5wZGYAAA4AIAAPAEsAaQByAGsAQgBhAGIAMgAwADEANQAuAHAAZABmAA8AGgAMAE0AYQBjAGkAbgB0AG8AcwBoACAASABEABIAQVVzZXJzL2pvbmFzLmFycnVkYS9zY2llYm8vTUxTL0JpYmxpb2dyYXBoeS9QYXBlcnMvS2lya0JhYjIwMTUucGRmAAATAAEvAAAVAAIAE///AAAACAANABoAJAA9AAAAAAAAAgEAAAAAAAAABQAAAAAAAAAAAAAAAAAAAcE=},
	bdsk-url-1 = {http://dx.doi.org/10.1126/science.aac9505}}

@inproceedings{DuttaSch2017,
	acmid = {3093233},
	address = {New York, NY, USA},
	articleno = {8},
	author = {Dutta, Ritabrata and Schoengens, Marcel and Onnela, Jukka-Pekka and Mira, Antonietta},
	booktitle = {Proceedings of the Platform for Advanced Scientific Computing Conference},
	date-added = {2018-04-09 22:28:17 +0000},
	date-modified = {2018-04-09 22:28:29 +0000},
	doi = {10.1145/3093172.3093233},
	isbn = {978-1-4503-5062-4},
	keywords = {ABC, Library, Parallel, Spark},
	location = {Lugano, Switzerland},
	numpages = {9},
	pages = {8:1--8:9},
	publisher = {ACM},
	series = {PASC '17},
	title = {ABCpy: A User-Friendly, Extensible, and Parallel Library for Approximate {B}ayesian Computation},
	year = {2017},
	bdsk-url-1 = {http://doi.acm.org/10.1145/3093172.3093233},
	bdsk-url-2 = {http://dx.doi.org/10.1145/3093172.3093233}}

@article{MegasonFra2007,
	abstract = {Most systems biology approaches involve determining the structure of biological circuits using genomewide "-omic" analyses. Yet imaging offers the unique advantage of watching biological circuits function over time at single-cell resolution in the intact animal. Here, we discuss the power of integrating imaging tools with more conventional -omic approaches to analyze the biological circuits of microorganisms, plants, and animals.},
	author = {Megason, Sean G and Fraser, Scott E},
	date-added = {2018-04-06 17:47:48 +0000},
	date-modified = {2018-04-06 17:48:11 +0000},
	doi = {10.1016/j.cell.2007.08.031},
	journal = {Cell},
	journal-full = {Cell},
	mesh = {Animals; Bacterial Physiological Phenomena; Cell Cycle; Cell Proliferation; Gene Regulatory Networks; Genomics; Image Interpretation, Computer-Assisted; Microscopy, Fluorescence; Microscopy, Video; Plant Physiological Phenomena; Spores, Bacterial; Spores, Fungal; Staining and Labeling; Systems Biology; Systems Integration; Time Factors; Yeasts},
	month = {Sep},
	number = {5},
	pages = {784--795},
	pmid = {17803903},
	pst = {ppublish},
	title = {Imaging in systems biology},
	volume = {130},
	year = {2007},
	bdsk-url-1 = {http://dx.doi.org/10.1016/j.cell.2007.08.031}}

@article{JenningsMad2017,
	author = {Jennings, Elise and Madigan, Maeve},
	date-added = {2018-04-05 14:31:49 +0000},
	date-modified = {2018-04-05 14:35:49 +0000},
	doi = {doi.org/10.1016/j.ascom.2017.01.001},
	journal = {Astron. Comput.},
	journal-full = {Astronomy and Computing},
	keywords = {ABC, ABC-SMC, sampling},
	month = {April},
	pages = {16---22},
	title = {astroABC: an approximate Bayesian computation sequential Monte Carlo sampler for cosmological parameter estimation},
	volume = {19},
	year = {2017},
	bdsk-url-1 = {http://dx.doi.org/10.1016/j.ascom.2017.01.001}}

@webpage{EasyABC,
	date-added = {2018-04-05 14:30:02 +0000},
	date-modified = {2018-04-05 14:30:34 +0000},
	lastchecked = {April 5, 2018},
	url = {https://sourceforge.net/projects/easyabc/},
	bdsk-url-1 = {https://sourceforge.net/projects/easyabc/}}

@article{StramMar2015,
	abstract = {MOTIVATION: The development of Approximate Bayesian Computation (ABC) algorithms for parameter inference which are both computationally efficient and scalable in parallel computing environments is an important area of research. Monte Carlo rejection sampling, a fundamental component of ABC algorithms, is trivial to distribute over multiple processors but is inherently inefficient. While development of algorithms such as ABC Sequential Monte Carlo (ABC-SMC) help address the inherent inefficiencies of rejection sampling, such approaches are not as easily scaled on multiple processors. As a result, current Bayesian inference software offerings that use ABC-SMC lack the ability to scale in parallel computing environments.
RESULTS: We present al3c, a C++ framework for implementing ABC-SMC in parallel. By requiring only that users define essential functions such as the simulation model and prior distribution function, al3c abstracts the user from both the complexities of parallel programming and the details of the ABC-SMC algorithm. By using the al3c framework, the user is able to scale the ABC-SMC algorithm in parallel computing environments for his or her specific application, with minimal programming overhead.
AVAILABILITY AND IMPLEMENTATION: al3c is offered as a static binary for Linux and OS-X computing environments. The user completes an XML configuration file and C++ plug-in template for the specific application, which are used by al3c to obtain the desired results. Users can download the static binaries, source code, reference documentation and examples (including those in this article) by visiting https://github.com/ahstram/al3c.
CONTACT: astram@usc.edu
SUPPLEMENTARY INFORMATION: Supplementary data are available at Bioinformatics online.},
	author = {Stram, Alexander H and Marjoram, Paul and Chen, Gary K},
	date-added = {2018-04-05 14:23:36 +0000},
	date-modified = {2018-04-05 14:23:53 +0000},
	doi = {10.1093/bioinformatics/btv393},
	journal = {Bioinformatics},
	journal-full = {Bioinformatics (Oxford, England)},
	mesh = {Algorithms; Animals; Bayes Theorem; Models, Biological; Monte Carlo Method; Software},
	month = {November},
	number = {21},
	pages = {3549--3551},
	pmc = {PMC4626746},
	pmid = {26142186},
	pst = {ppublish},
	title = {al3c: high-performance software for parameter inference using Approximate Bayesian Computation},
	volume = {31},
	year = {2015},
	bdsk-url-1 = {http://dx.doi.org/10.1093/bioinformatics/btv393}}

@inproceedings{KangasraasioLin2016,
	author = {Kangasr{\"a}{\"a}si{\"o}, Antti and Lintusaari, Jarno and Skyt{\'e}n, Kusti and J{\"a}rvenp{\"a}{\"a}, Marko and Vuollekoski, Henri and Gutmann, Michael and Vehtari, Aki and Corander, Jukka and Kaski, Samuel},
	booktitle = {NIPS 2016 Workshop on Advances in Approximate Bayesian Inference},
	date-added = {2018-04-05 14:17:51 +0000},
	date-modified = {2018-04-05 14:22:55 +0000},
	location = {Barcelona, Spain},
	title = {{ELFI:} {E}ngine for {L}ikelihood-{F}ree {I}nference},
	year = {2016}}

@article{IsenseeKau2018,
	abstract = {Type II isoforms of cyclic adenosine monophosphate (cAMP)-dependent protein kinase A (PKA-II) contain a phosphorylatable epitope within the inhibitory domain of RII subunits (pRII) with still unclear function. In vitro, RII phosphorylation occurs in the absence of cAMP, whereas staining of cells with pRII-specific antibodies revealed a cAMP-dependent pattern. In sensory neurons, we found that increased pRII immunoreactivity reflects increased accessibility of the already phosphorylated RII epitope during cAMP-induced opening of the tetrameric RII2:C2holoenzyme. Accordingly, induction of pRII by cAMP was sensitive to novel inhibitors of dissociation, whereas blocking catalytic activity was ineffective. Also in vitro, cAMP increased the binding of pRII antibodies to RII2:C2holoenzymes. Identification of an antibody specific for the glycine-rich loop of catalytic subunits facing the pRII-epitope confirmed activity-dependent binding with similar kinetics, proving that the reassociation is rapid and precisely controlled. Mechanistic modeling further supported that RII phosphorylation precedes cAMP binding and controls the inactivation by modulating the reassociation involving the coordinated action of phosphodiesterases and phosphatases.},
	author = {Isensee, J{\"o}rg and Kaufholz, Melanie and Knape, Matthias J and Hasenauer, Jan and Hammerich, Hanna and Gonczarowska-Jorge, Humberto and Zahedi, Ren{\'e} P and Schwede, Frank and Herberg, Friedrich W and Hucho, Tim},
	date-added = {2018-04-05 10:54:29 +0000},
	date-modified = {2019-01-14 16:41:40 +0100},
	doi = {10.1083/jcb.201708053},
	journal = {J Cell Biol},
	journal-full = {The Journal of cell biology},
	month = {Apr},
	pmid = {29615473},
	pst = {aheadofprint},
	title = {{PKA-RII} subunit phosphorylation precedes activation by c{AMP} and regulates activity termination},
	year = {2018},
	bdsk-file-1 = {YnBsaXN0MDDSAQIDBFxyZWxhdGl2ZVBhdGhZYWxpYXNEYXRhXxAZUGFwZXJzL0lzZW5zZWVLYXUyMDE4LnBkZk8RAYoAAAAAAYoAAgAADE1hY2ludG9zaCBIRAAAAAAAAAAAAAAAAAAAAN+voghCRAAB/////xJJc2Vuc2VlS2F1MjAxOC5wZGYAAAAAAAAAAAAAAAAAAAAAAAAAAAAAAAAAAAAAAAAAAAAAAAAAAAAAAAAAAAD/////2ZaR0QAAAAAAAAAAAAEAAwAACiBjdQAAAAAAAAAAAAAAAAAGUGFwZXJzAAIARi86VXNlcnM6am9uYXMuYXJydWRhOnNjaWVibzpNTFM6QmlibGlvZ3JhcGh5OlBhcGVyczpJc2Vuc2VlS2F1MjAxOC5wZGYADgAmABIASQBzAGUAbgBzAGUAZQBLAGEAdQAyADAAMQA4AC4AcABkAGYADwAaAAwATQBhAGMAaQBuAHQAbwBzAGgAIABIAEQAEgBEVXNlcnMvam9uYXMuYXJydWRhL3NjaWViby9NTFMvQmlibGlvZ3JhcGh5L1BhcGVycy9Jc2Vuc2VlS2F1MjAxOC5wZGYAEwABLwAAFQACABP//wAAAAgADQAaACQAQAAAAAAAAAIBAAAAAAAAAAUAAAAAAAAAAAAAAAAAAAHO},
	bdsk-url-1 = {http://dx.doi.org/10.1083/jcb.201708053}}

@article{IshidaVit2015,
	author = {{Ishida}, E.~E.~O. and {Vitenti}, S.~D.~P. and {Penna-Lima}, M. and {Cisewski}, J. and {de Souza}, R.~S. and {Trindade}, A.~M.~M. and {Cameron}, E. and {Busti}, V.~C.},
	date-added = {2018-04-05 08:30:52 +0000},
	date-modified = {2018-09-19 14:33:45 +0200},
	doi = {10.1016/j.ascom.2015.09.001},
	journal = {Astronomy and Computing},
	keywords = {statistics, cosmology, large-scale structure of universe},
	month = {November},
	pages = {1-11},
	title = {{COSMOABC: Likelihood-free inference via Population Monte Carlo Approximate Bayesian Computation}},
	volume = {13},
	year = {2015},
	bdsk-url-1 = {http://dx.doi.org/10.1016/j.ascom.2015.09.001}}

@article{FriedrichSei2009,
	abstract = {Although used in academic research for several decades, 3D culture models have long been regarded expensive, cumbersome and unnecessary in drug development processes. Technical advances, coupled with recent observations showing that gene expression in 3D is much closer to clinical expression profiles than those seen in 2D, have renewed attention and generated hope in the feasibility of maturing organotypic 3D systems to therapy test platforms with greater power to predict clinical efficacies. Here we describe a standardized setup for reproducible, easy-handling culture, treatment and routine analysis of multicellular spheroids, the classical 3D culture system resembling many aspects of the pathophysiological situation in human tumor tissue. We discuss essential conceptual and practical considerations for an adequate establishment and use of spheroid-based drug screening platforms and also provide a list of human carcinoma cell lines, partly on the basis of the NCI-DTP 60-cell line screen, that produce treatable spheroids under identical culture conditions. In contrast to many other settings with which to achieve similar results, the protocol is particularly useful to be integrated into standardized large-scale drug test routines as it requires a minimum number of defined spheroids and a limited amount of drug. The estimated time to run the complete screening protocol described herein--including spheroid initiation, drug treatment and determination of the analytical end points (spheroid integrity, and cell survival through the acid phosphatase assay)--is about 170 h. Monitoring of spheroid growth kinetics to determine growth delay and regrowth, respectively, after drug treatment requires long-term culturing (> or =14 d).},
	author = {Friedrich, Juergen and Seidel, Claudia and Ebner, Reinhard and Kunz-Schughart, Leoni A},
	date-added = {2018-04-04 21:23:05 +0000},
	date-modified = {2018-04-04 21:23:16 +0000},
	doi = {10.1038/nprot.2008.226},
	journal = {Nat Protoc},
	journal-full = {Nature protocols},
	mesh = {Antineoplastic Agents; Cell Line, Tumor; Drug Screening Assays, Antitumor; Humans; Spheroids, Cellular},
	number = {3},
	pages = {309-24},
	pmid = {19214182},
	pst = {ppublish},
	title = {Spheroid-based drug screen: considerations and practical approach},
	volume = {4},
	year = {2009},
	bdsk-url-1 = {http://dx.doi.org/10.1038/nprot.2008.226}}

@inproceedings{HernandezLobatoAda2015,
	acmid = {3045316},
	author = {Hern\'{a}ndez-Lobato, Jos\'{a} Miguel and Adams, Ryan P.},
	booktitle = {Proceedings of the 32nd International Conference on International Conference on Machine Learning},
	date-added = {2018-04-04 06:30:33 +0000},
	date-modified = {2018-04-04 06:31:11 +0000},
	location = {Lille, France},
	numpages = {9},
	pages = {1861--1869},
	publisher = {JMLR.org},
	series = {ICML'15},
	title = {Probabilistic Backpropagation for Scalable Learning of Bayesian Neural Networks},
	url = {http://dl.acm.org/citation.cfm?id=3045118.3045316},
	volume = {37},
	year = {2015},
	bdsk-url-1 = {http://dl.acm.org/citation.cfm?id=3045118.3045316}}

@inproceedings{Gal2017Concrete,
	author = {Yarin Gal and Jiri Hron and Alex Kendall},
	booktitle = {arXiv:1705.07832},
	date-added = {2018-04-03 14:45:44 +0000},
	date-modified = {2018-04-03 14:45:44 +0000},
	month = may,
	title = {{Concrete Dropout}},
	year = 2017}

@techreport{JarvenpaaGut2018,
	author = {J{\"a}rvenp{\"a}{\"a}, Marko and Gutmann, Michael and Vehtari, Aki and Marttinen, Pekka},
	date-added = {2018-04-03 08:27:13 +0000},
	date-modified = {2018-04-03 08:29:17 +0000},
	institution = {{\tt arXiv}},
	keywords = {ABC, Gaussian process, surrogate models},
	month = {February},
	number = {{\tt arXiv:1610.06462v3}},
	title = {Gaussian process modeling in approximate Bayesian computation to estimate horizontal gene transfer in bacteria},
	type = {Technical Report},
	year = {2018}}

@article{Prangle2017,
	author = {Prangle, Dennis},
	date-added = {2018-04-02 21:20:08 +0000},
	date-modified = {2018-04-02 21:22:16 +0000},
	journal = {Bayesian Analysis},
	journal-full = {Bayesian Analysis},
	keywords = {ABC},
	number = {1},
	pages = {289--309},
	title = {Adapting the {ABC} Distance Function},
	volume = {12},
	year = {2017},
	bdsk-url-1 = {http://dx.doi.org/10.1214/16-BA1002}}

@unpublished{CASyMroadmap,
	author = {The CASyM Consortium},
	date-added = {2018-04-01 19:54:50 +0000},
	date-modified = {2018-04-01 20:01:49 +0000},
	keywords = {systems medicine},
	month = {June},
	title = {The {CASyM} roadmap: Implementation of Systems Medicine across Europe. version 1.0, 2014.},
	year = {2014}}

@article{ParvuGil2016,
	abstract = {Insights gained from multilevel computational models of biological systems can be translated into real-life applications only if the model correctness has been verified first. One of the most frequently employed in silico techniques for computational model verification is model checking. Traditional model checking approaches only consider the evolution of numeric values, such as concentrations, over time and are appropriate for computational models of small scale systems (e.g. intracellular networks). However for gaining a systems level understanding of how biological organisms function it is essential to consider more complex large scale biological systems (e.g. organs). Verifying computational models of such systems requires capturing both how numeric values and properties of (emergent) spatial structures (e.g. area of multicellular population) change over time and across multiple levels of organization, which are not considered by existing model checking approaches. To address this limitation we have developed a novel approximate probabilistic multiscale spatio-temporal meta model checking methodology for verifying multilevel computational models relative to specifications describing the desired/expected system behaviour. The methodology is generic and supports computational models encoded using various high-level modelling formalisms because it is defined relative to time series data and not the models used to generate it. In addition, the methodology can be automatically adapted to case study specific types of spatial structures and properties using the spatio-temporal meta model checking concept. To automate the computational model verification process we have implemented the model checking approach in the software tool Mule (http://mule.modelchecking.org). Its applicability is illustrated against four systems biology computational models previously published in the literature encoding the rat cardiovascular system dynamics, the uterine contractions of labour, the Xenopus laevis cell cycle and the acute inflammation of the gut and lung. Our methodology and software will enable computational biologists to efficiently develop reliable multilevel computational models of biological systems.},
	author = {P{\^a}rvu, Ovidiu and Gilbert, David},
	date-added = {2018-04-01 19:53:37 +0000},
	date-modified = {2018-04-01 19:53:51 +0000},
	doi = {10.1371/journal.pone.0154847},
	journal = {PLoS One},
	journal-full = {PloS one},
	mesh = {Algorithms; Animals; Cell Cycle; Computer Simulation; Hemodynamics; Inflammation; Models, Biological; Models, Cardiovascular; Rats; Spatio-Temporal Analysis; Workflow},
	number = {5},
	pages = {e0154847},
	pmc = {PMC4871515},
	pmid = {27187178},
	pst = {epublish},
	title = {A Novel Method to Verify Multilevel Computational Models of Biological Systems Using Multiscale Spatio-Temporal Meta Model Checking},
	volume = {11},
	year = {2016},
	bdsk-url-1 = {http://dx.doi.org/10.1371/journal.pone.0154847}}

@article{ParvuGil2014,
	abstract = {BACKGROUND: Computational models play an increasingly important role in systems biology for generating predictions and in synthetic biology as executable prototypes/designs. For real life (clinical) applications there is a need to scale up and build more complex spatio-temporal multiscale models; these could enable investigating how changes at small scales reflect at large scales and viceversa. Results generated by computational models can be applied to real life applications only if the models have been validated first. Traditional in silico model checking techniques only capture how non-dimensional properties (e.g. concentrations) evolve over time and are suitable for small scale systems (e.g. metabolic pathways). The validation of larger scale systems (e.g. multicellular populations) additionally requires capturing how spatial patterns and their properties change over time, which are not considered by traditional non-spatial approaches.
RESULTS: We developed and implemented a methodology for the automatic validation of computational models with respect to both their spatial and temporal properties. Stochastic biological systems are represented by abstract models which assume a linear structure of time and a pseudo-3D representation of space (2D space plus a density measure). Time series data generated by such models is provided as input to parameterised image processing modules which automatically detect and analyse spatial patterns (e.g. cell) and clusters of such patterns (e.g. cellular population). For capturing how spatial and numeric properties change over time the Probabilistic Bounded Linear Spatial Temporal Logic is introduced. Given a collection of time series data and a formal spatio-temporal specification the model checker Mudi ( http://mudi.modelchecking.org ) determines probabilistically if the formal specification holds for the computational model or not. Mudi is an approximate probabilistic model checking platform which enables users to choose between frequentist and Bayesian, estimate and statistical hypothesis testing based validation approaches. We illustrate the expressivity and efficiency of our approach based on two biological case studies namely phase variation patterning in bacterial colony growth and the chemotactic aggregation of cells.
CONCLUSIONS: The formal methodology implemented in Mudi enables the validation of computational models against spatio-temporal logic properties and is a precursor to the development and validation of more complex multidimensional and multiscale models.},
	author = {P{\^a}rvu, Ovidiu and Gilbert, David},
	date-added = {2018-04-01 19:52:23 +0000},
	date-modified = {2018-04-01 19:52:36 +0000},
	doi = {10.1186/s12918-014-0124-0},
	journal = {BMC Syst Biol},
	journal-full = {BMC systems biology},
	mesh = {Computational Biology; Models, Biological; Software; Software Validation; Spatial Analysis; Time Factors},
	month = {Dec},
	pages = {124},
	pmc = {PMC4272535},
	pmid = {25440773},
	pst = {epublish},
	title = {Automatic validation of computational models using pseudo-3D spatio-temporal model checking},
	volume = {8},
	year = {2014},
	bdsk-url-1 = {http://dx.doi.org/10.1186/s12918-014-0124-0}}

@article{KohnLuqueBac2013,
	abstract = {Vascular endothelial growth factor (VEGF) is a central regulator of blood vessel morphogenesis, although its role in patterning of endothelial cells into vascular networks is not fully understood. It has been suggested that binding of soluble VEGF to extracellular matrix components causes spatially restricted cues that guide endothelial cells into network patterns. Yet, current evidence for such a mechanism remains indirect. In this study, we quantitatively analyse the dynamics of VEGF retention in a controlled in vitro situation of human umbilical vascular endothelial cells (HUVECs) in Matrigel. We show that fluorescent VEGF accumulates in pericellular areas and colocalizes with VEGF binding molecules. Analysis of fluorescence recovery after photobleaching reveals that binding/unbinding to matrix molecules dominates VEGF dynamics in the pericellular region. Computational simulations using our experimental measurements of kinetic parameters show that matrix retention of chemotactic signals can lead to the formation of reticular cellular networks on a realistic timescale. Taken together, these results show that VEGF binds to matrix molecules in proximity of HUVECs in Matrigel, and suggest that bound VEGF drives vascular network patterning.},
	author = {K{\"o}hn-Luque, A and de Back, W and Yamaguchi, Y and Yoshimura, K and Herrero, M A and Miura, T},
	date-added = {2018-04-01 19:51:08 +0000},
	date-modified = {2018-04-01 19:51:24 +0000},
	doi = {10.1088/1478-3975/10/6/066007},
	journal = {Phys Biol},
	journal-full = {Physical biology},
	mesh = {Biocompatible Materials; Collagen; Computer Simulation; Drug Combinations; Human Umbilical Vein Endothelial Cells; Humans; Laminin; Models, Biological; Neovascularization, Physiologic; Protein Binding; Proteoglycans; Vascular Endothelial Growth Factor A},
	month = {Dec},
	number = {6},
	pages = {066007},
	pmid = {24305433},
	pst = {ppublish},
	title = {Dynamics of VEGF matrix-retention in vascular network patterning},
	volume = {10},
	year = {2013},
	bdsk-url-1 = {http://dx.doi.org/10.1088/1478-3975/10/6/066007}}

@article{KohnLuqueBack2011,
	abstract = {During embryonic vasculogenesis, endothelial precursor cells of mesodermal origin known as angioblasts assemble into a characteristic network pattern. Although a considerable amount of markers and signals involved in this process have been identified, the mechanisms underlying the coalescence of angioblasts into this reticular pattern remain unclear. Various recent studies hypothesize that autocrine regulation of the chemoattractant vascular endothelial growth factor (VEGF) is responsible for the formation of vascular networks in vitro. However, the autocrine regulation hypothesis does not fit well with reported data on in vivo early vascular development. In this study, we propose a mathematical model based on the alternative assumption that endodermal VEGF signalling activity, having a paracrine effect on adjacent angioblasts, is mediated by its binding to the extracellular matrix (ECM). Detailed morphometric analysis of simulated networks and images obtained from in vivo quail embryos reveals the model mimics the vascular patterns with high accuracy. These results show that paracrine signalling can result in the formation of fine-grained cellular networks when mediated by angioblast-produced ECM. This lends additional support to the theory that patterning during early vascular development in the vertebrate embryo is regulated by paracrine signalling.},
	author = {K{\"o}hn-Luque, Alvaro and de Back, Walter and Starruss, J{\"o}rn and Mattiotti, Andrea and Deutsch, Andreas and P{\'e}rez-Pomares, Jos{\'e} Mar{\'\i}a and Herrero, Miguel A},
	date-added = {2018-04-01 19:49:51 +0000},
	date-modified = {2018-04-01 19:50:17 +0000},
	doi = {10.1371/journal.pone.0024175},
	journal = {PLoS One},
	journal-full = {PloS one},
	mesh = {Algorithms; Animals; Computer Simulation; Endothelium, Vascular; Extracellular Matrix; Mesoderm; Models, Biological; Neovascularization, Physiologic; Paracrine Communication; Protein Binding; Quail; Signal Transduction; Vascular Endothelial Growth Factor A},
	number = {9},
	pages = {e24175},
	pmc = {PMC3176223},
	pmid = {21949696},
	pst = {ppublish},
	title = {Early embryonic vascular patterning by matrix-mediated paracrine signalling: a mathematical model study},
	volume = {6},
	year = {2011},
	bdsk-url-1 = {http://dx.doi.org/10.1371/journal.pone.0024175}}

@article{HerbergZer2015,
	abstract = {Pluripotent embryonic stem cells (ESCs) have the potential to differentiate into cells of all three germ layers. This unique property has been extensively studied on the intracellular, transcriptional level. However, ESCs typically form clusters of cells with distinct size and shape, and establish spatial structures that are vital for the maintenance of pluripotency. Even though it is recognized that the cells' arrangement and local interactions play a role in fate decision processes, the relations between transcriptional and spatial patterns have not yet been studied. We present a systems biology approach which combines live-cell imaging, quantitative image analysis, and multiscale, mathematical modeling of ESC growth. In particular, we develop quantitative measures of the morphology and of the spatial clustering of ESCs with different expression levels and apply them to images of both in vitro and in silico cultures. Using the same measures, we are able to compare model scenarios with different assumptions on cell-cell adhesions and intercellular feedback mechanisms directly with experimental data. Applying our methodology to microscopy images of cultured ESCs, we demonstrate that the emerging colonies are highly variable regarding both morphological and spatial fluorescence patterns. Moreover, we can show that most ESC colonies contain only one cluster of cells with high self-renewing capacity. These cells are preferentially located in the interior of a colony structure. The integrated approach combining image analysis with mathematical modeling allows us to reveal potential transcription factor related cellular and intercellular mechanisms behind the emergence of observed patterns that cannot be derived from images directly.},
	author = {Herberg, Maria and Zerjatke, Thomas and de Back, Walter and Glauche, Ingmar and Roeder, Ingo},
	date-added = {2018-04-01 19:48:10 +0000},
	date-modified = {2018-04-01 19:48:56 +0000},
	doi = {10.1002/cyto.a.22598},
	journal = {Cytometry A},
	journal-full = {Cytometry: Part A},
	keywords = {cell-cell interactions; embryonic stem cells; image quantification; quantitative measures; spatial modeling; transcription factor heterogeneity},
	mesh = {Animals; Cell Adhesion; Cell Differentiation; Cell Movement; Cells, Cultured; Computational Biology; Computer Simulation; Culture Media; Embryonic Stem Cells; Image Processing, Computer-Assisted; Leukemia Inhibitory Factor; Mice; Microscopy, Fluorescence; Models, Theoretical; Pluripotent Stem Cells; Systems Biology},
	month = {Jun},
	number = {6},
	pages = {481--490},
	pmid = {25605123},
	pst = {ppublish},
	title = {Image-based quantification and mathematical modeling of spatial heterogeneity in ESC colonies},
	volume = {87},
	year = {2015},
	bdsk-url-1 = {http://dx.doi.org/10.1002/cyto.a.22598}}

@article{StarrussBle2007,
	author = {Starru{\ss}, J\"org and Bley, Thomas and S{\o}gaard-Andersen, Lotte and Deutsch, Andreas},
	date-added = {2018-04-01 19:22:26 +0000},
	date-modified = {2018-04-01 19:45:36 +0000},
	journal = {J Stat Phys},
	journal-full = {Journal of Statistical Physics},
	keywords = {multi-scale modeling},
	number = {1--2},
	pages = {269--286},
	title = {A new mechanism for collective migration in Myxococcus xanthus},
	volume = {128},
	year = {2007}}

@article{MeyerOst2017,
	abstract = {Bile, the central metabolic product of the liver, is transported by the bile canaliculi network. The impairment of bile flow in cholestatic liver diseases has urged a demand for insights into its regulation. Here, we developed a predictive 3D multi-scale model that simulates fluid dynamic properties successively from the subcellular to the tissue level. The model integrates the structure of the bile canalicular network in the mouse liver lobule, as determined by high-resolution confocal and serial block-face scanning electron microscopy, with measurements of bile transport by intravital microscopy. The combined experiment-theory approach revealed spatial heterogeneities of biliary geometry and hepatocyte transport activity. Based on this, our model predicts gradients of bile velocity and pressure in the liver lobule. Validation of the model predictions by pharmacological inhibition of Rho kinase demonstrated a requirement of canaliculi contractility for bile flow in vivo. Our model can be applied to functionally characterize liver diseases and quantitatively estimate biliary transport upon drug-induced liver injury.},
	author = {Meyer, Kirstin and Ostrenko, Oleksandr and Bourantas, Georgios and Morales-Navarrete, Hernan and Porat-Shliom, Natalie and Segovia-Miranda, Fabian and Nonaka, Hidenori and Ghaemi, Ali and Verbavatz, Jean-Marc and Brusch, Lutz and Sbalzarini, Ivo and Kalaidzidis, Yannis and Weigert, Roberto and Zerial, Marino},
	date-added = {2018-04-01 19:16:19 +0000},
	date-modified = {2018-04-01 19:16:30 +0000},
	doi = {10.1016/j.cels.2017.02.008},
	journal = {Cell Syst},
	journal-full = {Cell systems},
	keywords = {acetaminophen; actomyosin contractility; bile canaliculi; bile flow; cholestasis; computational fluid dynamics; drug-induced liver injury; mouse liver; multi-scale model; peristalsis},
	month = {Mar},
	number = {3},
	pages = {277-290.e9},
	pmid = {28330614},
	pst = {ppublish},
	title = {A Predictive 3D Multi-Scale Model of Biliary Fluid Dynamics in the Liver Lobule},
	volume = {4},
	year = {2017},
	bdsk-url-1 = {http://dx.doi.org/10.1016/j.cels.2017.02.008}}

@article{BackZim2013,
	abstract = {BACKGROUND: Replacement of dysfunctional β-cells in the islets of Langerhans by transdifferentiation of pancreatic acinar cells has been proposed as a regenerative therapy for diabetes. Adult acinar cells spontaneously revert to a multipotent state upon tissue dissociation in vitro and can be stimulated to redifferentiate into β-cells. Despite accumulating evidence that contact-mediated signals are involved, the mechanisms regulating acinar-to-islet cell transdifferentiation remain poorly understood.
RESULTS: In this study, we propose that the crosstalk between two contact-mediated signaling mechanisms, lateral inhibition and lateral stabilization, controls cell fate stability and transdifferentiation of pancreatic cells. Analysis of a mathematical model combining gene regulation with contact-mediated signaling reveals the multistability of acinar and islet cell fates. Inhibition of one or both modes of signaling results in transdifferentiation from the acinar to the islet cell fate, either by dedifferentiation to a multipotent state or by direct lineage switching.
CONCLUSIONS: This study provides a theoretical framework to understand the role of contact-mediated signaling in pancreatic cell fate control that may help to improve acinar-to-islet cell transdifferentiation strategies for β-cell neogenesis.},
	author = {de Back, Walter and Zimm, Roland and Brusch, Lutz},
	date-added = {2018-04-01 19:14:54 +0000},
	date-modified = {2018-04-01 19:15:08 +0000},
	doi = {10.1186/1752-0509-7-77},
	journal = {BMC Syst Biol},
	journal-full = {BMC systems biology},
	mesh = {Acinar Cells; Adult; Cell Count; Cell Lineage; Cell Size; Cell Transdifferentiation; Cellular Microenvironment; Humans; Insulin-Secreting Cells; Models, Biological; Signal Transduction},
	month = {Aug},
	pages = {77},
	pmc = {PMC3751562},
	pmid = {23938152},
	pst = {epublish},
	title = {Transdifferentiation of pancreatic cells by loss of contact-mediated signaling},
	volume = {7},
	year = {2013},
	bdsk-url-1 = {http://dx.doi.org/10.1186/1752-0509-7-77}}

@article{BackZho2013,
	abstract = {The cell fate decision of multi-potent pancreatic progenitor cells between the exocrine and endocrine lineages is regulated by Notch signalling, mediated by cell-cell interactions. However, canonical models of Notch-mediated lateral inhibition cannot explain the scattered spatial distribution of endocrine cells and the cell-type ratio in the developing pancreas. Based on evidence from acinar-to-islet cell transdifferentiation in vitro, we propose that lateral stabilization, i.e. positive feedback between adjacent progenitor cells, acts in parallel with lateral inhibition to regulate pattern formation in the pancreas. A simple mathematical model of transcriptional regulation and cell-cell interaction reveals the existence of multi-stability of spatial patterns whose simultaneous occurrence causes scattering of endocrine cells in the presence of noise. The scattering pattern allows for control of the endocrine-to-exocrine cell-type ratio by modulation of lateral stabilization strength. These theoretical results suggest a previously unrecognized role for lateral stabilization in lineage specification, spatial patterning and cell-type ratio control in organ development.},
	author = {de Back, Walter and Zhou, Joseph Xu and Brusch, Lutz},
	date-added = {2018-04-01 19:13:54 +0000},
	date-modified = {2018-04-01 19:14:08 +0000},
	doi = {10.1098/rsif.2012.0766},
	journal = {J R Soc Interface},
	journal-full = {Journal of the Royal Society, Interface},
	mesh = {Acinar Cells; Animals; Cell Communication; Cell Differentiation; Gene Expression Regulation; In Vitro Techniques; Islets of Langerhans; Mice; Models, Biological; Morphogenesis; Multipotent Stem Cells; Pancreas; Receptors, Notch; Signal Transduction},
	month = {Feb},
	number = {79},
	pages = {20120766},
	pmc = {PMC3565694},
	pmid = {23193107},
	pst = {ppublish},
	title = {On the role of lateral stabilization during early patterning in the pancreas},
	volume = {10},
	year = {2013},
	bdsk-url-1 = {http://dx.doi.org/10.1098/rsif.2012.0766}}

@article{CharaTan2014,
	abstract = {In many animals, regenerative processes can replace lost body parts. Organ and tissue regeneration consequently also hold great medical promise. The regulation of regenerative processes is achieved through concerted actions of multiple organizational levels of the organism, from diffusing molecules and cellular gene expression patterns up to tissue mechanics. Our intuition is usually not adapted well to this degree of complexity and the quantitative aspects of the regulation of regenerative processes remain poorly understood. One way out of this dilemma lies in the combination of experimentation and mathematical modeling within an iterative process of model development/refinement, model predictions for novel experimental conditions, quantitative experiments testing these predictions, and subsequent model refinement. This interdisciplinary approach has already provided key insights into smaller scale processes during embryonic development and a so-far limited number of more complex regeneration processes. This review discusses selected theoretical and interdisciplinary studies and is structured along the three phases of regeneration: (1) initiation of a regeneration response, (2) tissue patterning during regenerate growth, (3) arresting the regeneration response. Moreover, we highlight the opportunities provided by extensions of mathematical models from developmental processes toward the study of related regenerative processes.},
	author = {Chara, Osvaldo and Tanaka, Elly M and Brusch, Lutz},
	date-added = {2018-04-01 18:45:48 +0000},
	date-modified = {2018-04-01 18:46:25 +0000},
	doi = {10.1016/B978-0-12-391498-9.00011-5},
	journal = {Curr Top Dev Biol},
	journal-full = {Current topics in developmental biology},
	keywords = {Computational biology; In silico model; Mathematical model; Regeneration; Simulation; Systems biology},
	mesh = {Animals; Body Patterning; Cell Differentiation; Cell Movement; Computational Biology; Humans; Models, Biological; Regeneration; Systems Biology},
	pages = {283--317},
	pmid = {24512713},
	pst = {ppublish},
	title = {Mathematical modeling of regenerative processes},
	volume = {108},
	year = {2014},
	bdsk-url-1 = {http://dx.doi.org/10.1016/B978-0-12-391498-9.00011-5}}

@article{WolkenhauerAuf2014,
	author = {Wolkenhauer, Olaf and Auffray, Charles and Brass, Olivier and Clairambault, Jean and Deutsch, Andreas and Drasdo, Dirk and Gervasio, Francesco and Preziosi, Luigi and Maini, Philip and Marciniak-Czochra, Anna and Kossow, Christina and Kuepfer, Lars and Rateitschak, Katja and Ramis-Conde, Ignacio and Ribba, Benjamin and Schuppert, Andreas and Smallwood, Rod and Stamatakos, Georgios and Winter, Felix and Byrne, Helen},
	date-added = {2018-04-01 18:41:25 +0000},
	date-modified = {2018-04-01 18:41:41 +0000},
	doi = {10.1186/gm538},
	journal = {Genome Med},
	journal-full = {Genome medicine},
	number = {3},
	pages = {21},
	pmc = {PMC4062045},
	pmid = {25031615},
	pst = {epublish},
	title = {Enabling multiscale modeling in systems medicine},
	volume = {6},
	year = {2014},
	bdsk-url-1 = {http://dx.doi.org/10.1186/gm538}}

@article{KangKah2014,
	abstract = {MOTIVATION: Biological system behaviors are often the outcome of complex interactions among a large number of cells and their biotic and abiotic environment. Computational biologists attempt to understand, predict and manipulate biological system behavior through mathematical modeling and computer simulation. Discrete agent-based modeling (in combination with high-resolution grids to model the extracellular environment) is a popular approach for building biological system models. However, the computational complexity of this approach forces computational biologists to resort to coarser resolution approaches to simulate large biological systems. High-performance parallel computers have the potential to address the computing challenge, but writing efficient software for parallel computers is difficult and time-consuming.
RESULTS: We have developed Biocellion, a high-performance software framework, to solve this computing challenge using parallel computers. To support a wide range of multicellular biological system models, Biocellion asks users to provide their model specifics by filling the function body of pre-defined model routines. Using Biocellion, modelers without parallel computing expertise can efficiently exploit parallel computers with less effort than writing sequential programs from scratch. We simulate cell sorting, microbial patterning and a bacterial system in soil aggregate as case studies.
AVAILABILITY AND IMPLEMENTATION: Biocellion runs on x86 compatible systems with the 64 bit Linux operating system and is freely available for academic use. Visit http://biocellion.com for additional information.},
	author = {Kang, Seunghwa and Kahan, Simon and McDermott, Jason and Flann, Nicholas and Shmulevich, Ilya},
	date-added = {2018-03-31 17:51:23 +0000},
	date-modified = {2018-03-31 17:51:48 +0000},
	doi = {10.1093/bioinformatics/btu498},
	journal = {Bioinformatics},
	journal-full = {Bioinformatics (Oxford, England)},
	mesh = {Algorithms; Bacteria; Cell Adhesion; Computational Biology; Computer Simulation; Microbial Interactions; Models, Biological; Software; Soil Microbiology; Yeasts},
	month = {Nov},
	number = {21},
	pages = {3101-3108},
	pmc = {PMC4609016},
	pmid = {25064572},
	pst = {ppublish},
	title = {Biocellion: accelerating computer simulation of multicellular biological system models},
	volume = {30},
	year = {2014},
	bdsk-url-1 = {http://dx.doi.org/10.1093/bioinformatics/btu498}}

@article{HabibzadehMotlaghJan2018,
	abstract = {Breast cancer remains the most common type of cancer and the leading cause of cancer-induced mortality among women with 2.4 million new cases diagnosed and 523,000 deaths per year. Historically, a diagnosis has been initially performed using clinical screening followed by histopathological analysis. Automated classification of cancers using histopathological images is a chciteallenging task of accurate detection of tumor sub-types. This process could be facilitated by machine learning approaches, which may be more reliable and economical compared to conventional methods. To prove this principle, we applied fine-tuned pre-trained deep neural networks. To test the approach we first classify different cancer types using 6,402 tissue microarrays (TMAs) training samples. Our framework accurately detected on average 99.8\% of the four cancer types including breast, bladder, lung and lymphoma using the ResNet V1 50 pre-trained model. Then, for classification of breast cancer sub-types, this approach was applied to 7,909 images from the BreakHis database. In the next step, ResNet V1 152 classified benign and malignant breast cancers with an accuracy of 98.7\%. In addition, ResNet V1 50 and ResNet V1 152 categorized either benign- (adenosis, fibroadenoma, phyllodes tumor, and tubular adenoma) or malignant- (ductal carcinoma, lobular carcinoma, mucinous carcinoma, and papillary carcinoma) sub-types with 94.8\% and 96.4\% accuracy, respectively. The confusion matrices revealed high sensitivity values of 1, 0.995 and 0.993 for cancer types, as well as malignant- and benign sub-types respectively. The areas under the curve (AUC) scores were 0.996,0.973 and 0.996 for cancer types, malignant and benign sub-types, respectively. Overall, our results show negligible false negative (on average 3.7 samples) and false positive (on average 2 samples) results among different models. Availability: Source codes, guidelines, and data sets are temporarily available on google drive upon request before moving to a permanent GitHub repository.},
	author = {Habibzadeh Motlagh, Nima and Jannesary, Mahboobeh and Aboulkheyr, HamidReza and Khosravi, Pegah and Elemento, Olivier and Totonchi, Mehdi and Hajirasouliha, Iman},
	date-added = {2018-03-31 08:37:09 +0000},
	date-modified = {2018-03-31 08:37:38 +0000},
	doi = {10.1101/242818},
	eprint = {https://www.biorxiv.org/content/early/2018/01/04/242818.full.pdf},
	journal = {bioRxiv},
	keywords = {transfer learning, deep learning, image processing},
	publisher = {Cold Spring Harbor Laboratory},
	title = {Breast Cancer Histopathological Image Classification: A Deep Learning Approach},
	url = {https://www.biorxiv.org/content/early/2018/01/04/242818},
	year = {2018},
	bdsk-url-1 = {https://www.biorxiv.org/content/early/2018/01/04/242818},
	bdsk-url-2 = {http://dx.doi.org/10.1101/242818}}

@article{GhaffarizadehHei2018,
	abstract = {Many multicellular systems problems can only be understood by studying how cells move, grow, divide, interact, and die. Tissue-scale dynamics emerge from systems of many interacting cells as they respond to and influence their microenvironment. The ideal "virtual laboratory" for such multicellular systems simulates both the biochemical microenvironment (the "stage") and many mechanically and biochemically interacting cells (the "players" upon the stage). PhysiCell-physics-based multicellular simulator-is an open source agent-based simulator that provides both the stage and the players for studying many interacting cells in dynamic tissue microenvironments. It builds upon a multi-substrate biotransport solver to link cell phenotype to multiple diffusing substrates and signaling factors. It includes biologically-driven sub-models for cell cycling, apoptosis, necrosis, solid and fluid volume changes, mechanics, and motility "out of the box." The C++ code has minimal dependencies, making it simple to maintain and deploy across platforms. PhysiCell has been parallelized with OpenMP, and its performance scales linearly with the number of cells. Simulations up to 105-106 cells are feasible on quad-core desktop workstations; larger simulations are attainable on single HPC compute nodes. We demonstrate PhysiCell by simulating the impact of necrotic core biomechanics, 3-D geometry, and stochasticity on the dynamics of hanging drop tumor spheroids and ductal carcinoma in situ (DCIS) of the breast. We demonstrate stochastic motility, chemical and contact-based interaction of multiple cell types, and the extensibility of PhysiCell with examples in synthetic multicellular systems (a "cellular cargo delivery" system, with application to anti-cancer treatments), cancer heterogeneity, and cancer immunology. PhysiCell is a powerful multicellular systems simulator that will be continually improved with new capabilities and performance improvements. It also represents a significant independent code base for replicating results from other simulation platforms. The PhysiCell source code, examples, documentation, and support are available under the BSD license at http://PhysiCell.MathCancer.org and http://PhysiCell.sf.net.},
	author = {Ghaffarizadeh, Ahmadreza and Heiland, Randy and Friedman, Samuel H and Mumenthaler, Shannon M and Macklin, Paul},
	date-added = {2018-03-28 20:53:12 +0000},
	date-modified = {2018-03-28 20:53:25 +0000},
	doi = {10.1371/journal.pcbi.1005991},
	journal = {PLoS Comput. Biol.},
	journal-full = {PLoS computational biology},
	month = {Feb},
	number = {2},
	pages = {e1005991},
	pmc = {PMC5841829},
	pmid = {29474446},
	pst = {epublish},
	title = {PhysiCell: An open source physics-based cell simulator for 3-D multicellular systems},
	volume = {14},
	year = {2018},
	bdsk-url-1 = {http://dx.doi.org/10.1371/journal.pcbi.1005991}}

@article{GrawPer2016,
	abstract = {The way in which a viral infection spreads within a host is a complex process that is not well understood. Different viruses, such as human immunodeficiency virus type 1 and hepatitis C virus, have evolved different strategies, including direct cell-to-cell transmission and cell-free transmission, to spread within a host. To what extent these two modes of transmission are exploited in vivo is still unknown. Mathematical modeling has been an essential tool to get a better systematic and quantitative understanding of viral processes that are difficult to discern through strictly experimental approaches. In this review, we discuss recent attempts that combine experimental data and mathematical modeling in order to determine and quantify viral transmission modes. We also discuss the current challenges for a systems-level understanding of viral spread, and we highlight the promises and challenges that novel experimental techniques and data will bring to the field.},
	author = {Graw, Frederik and Perelson, Alan S},
	date-added = {2018-03-28 20:22:44 +0000},
	date-modified = {2018-03-28 20:22:55 +0000},
	doi = {10.1146/annurev-virology-110615-042249},
	journal = {Annual Review of Virology},
	journal-full = {Annual review of virology},
	keywords = {HCV; HIV; agent-based models; cell-free virus infection; cell-to-cell infection; mathematical modeling},
	mesh = {HIV Infections; HIV-1; Hepacivirus; Hepatitis C; Humans; Models, Biological; Virus Internalization},
	month = {Sep},
	number = {1},
	pages = {555-572},
	pmc = {PMC5072357},
	pmid = {27618637},
	pst = {ppublish},
	title = {Modeling Viral Spread},
	volume = {3},
	year = {2016},
	bdsk-url-1 = {http://dx.doi.org/10.1146/annurev-virology-110615-042249}}

@article{ChristDah2017,
	abstract = {The need for extended liver resection is increasing due to the growing incidence of liver tumors in aging societies. Individualized surgical planning is the key for identifying the optimal resection strategy and to minimize the risk of postoperative liver failure and tumor recurrence. Current computational tools provide virtual planning of liver resection by taking into account the spatial relationship between the tumor and the hepatic vascular trees, as well as the size of the future liver remnant. However, size and function of the liver are not necessarily equivalent. Hence, determining the future liver volume might misestimate the future liver function, especially in cases of hepatic comorbidities such as hepatic steatosis. A systems medicine approach could be applied, including biological, medical, and surgical aspects, by integrating all available anatomical and functional information of the individual patient. Such an approach holds promise for better prediction of postoperative liver function and hence improved risk assessment. This review provides an overview of mathematical models related to the liver and its function and explores their potential relevance for computational liver surgery. We first summarize key facts of hepatic anatomy, physiology, and pathology relevant for hepatic surgery, followed by a description of the computational tools currently used in liver surgical planning. Then we present selected state-of-the-art computational liver models potentially useful to support liver surgery. Finally, we discuss the main challenges that will need to be addressed when developing advanced computational planning tools in the context of liver surgery.},
	author = {Christ, Bruno and Dahmen, Uta and Herrmann, Karl-Heinz and K{\"o}nig, Matthias and Reichenbach, J{\"u}rgen R and Ricken, Tim and Schleicher, Jana and Ole Schwen, Lars and Vlaic, Sebastian and Waschinsky, Navina},
	date-added = {2018-03-28 20:14:42 +0000},
	date-modified = {2018-03-28 20:14:54 +0000},
	doi = {10.3389/fphys.2017.00906},
	journal = {Front Physiol},
	journal-full = {Frontiers in physiology},
	keywords = {Liver resection; function prediction; liver metabolism; liver regeneration; liver surgical planning; multi-scale modeling; risk assessment; systems medicine},
	pages = {906},
	pmc = {PMC5715340},
	pmid = {29249974},
	pst = {epublish},
	title = {Computational Modeling in Liver Surgery},
	volume = {8},
	year = {2017},
	bdsk-url-1 = {http://dx.doi.org/10.3389/fphys.2017.00906}}

@article{HoehmeDra2010,
	abstract = {UNLABELLED: CellSys is a modular software tool for efficient off-lattice simulation of growth and organization processes in multi-cellular systems in 2D and 3D. It implements an agent-based model that approximates cells as isotropic, elastic and adhesive objects. Cell migration is modeled by an equation of motion for each cell. The software includes many modules specifically tailored to support the simulation and analysis of virtual tissues including real-time 3D visualization and VRML 2.0 support. All cell and environment parameters can be independently varied which facilitates species specific simulations and allows for detailed analyses of growth dynamics and links between cellular and multi-cellular phenotypes.
AVAILABILITY: CellSys is freely available for non-commercial use at http://msysbio.com/software/cellsys. The current version of CellSys permits the simulation of growing monolayer cultures and avascular tumor spheroids in liquid environment. Further functionality will be made available ongoing with published papers.
CONTACT: hoehme@izbi.uni-leipzig.de; dirk.drasdo@inria.fr
SUPPLEMENTARY INFORMATION: Supplementary data are available at Bioinformatics online.},
	author = {Hoehme, Stefan and Drasdo, Dirk},
	date-added = {2018-03-28 14:22:31 +0000},
	date-modified = {2018-03-28 14:22:42 +0000},
	doi = {10.1093/bioinformatics/btq437},
	journal = {Bioinformatics},
	journal-full = {Bioinformatics (Oxford, England)},
	mesh = {Cell Movement; Cells; Computer Simulation; Phenotype; Software; User-Computer Interface},
	month = {October},
	number = {20},
	pages = {2641-2},
	pmc = {PMC2951083},
	pmid = {20709692},
	pst = {ppublish},
	title = {A cell-based simulation software for multi-cellular systems},
	volume = {26},
	year = {2010},
	bdsk-url-1 = {http://dx.doi.org/10.1093/bioinformatics/btq437}}

@article{EliceiriBer2012,
	author = {Eliceiri, Kevin W. and Berthold, Michael R. and Goldberg, Ilya G. and Ib{\'a}{\~n}ez, Luis and Manjunath, B.S. and Martone, Maryann E. and Murphy, Robert F. and Peng, Hanchuan and Plant, Anne L. and Roysam, Badrinath and Stuurman, Nico and Swedlow, Jason R. and Tomancak, Pavel and Carpenter, Anne E.},
	date-added = {2018-03-23 15:52:44 +0000},
	date-modified = {2018-03-23 15:58:14 +0000},
	doi = {10.1038/nmeth.2084},
	journal = {Nat. Methods},
	keywords = {image processing, image analysis},
	month = {June},
	number = {7},
	pages = {697--710},
	title = {Biological imaging software tools},
	volume = {9},
	year = {2012},
	bdsk-url-1 = {https://doi.org/10.1038/nmeth.2084}}

@article{SaezLeo2009,
	author = {Saez‐Rodriguez, Julio and Alexopoulos, Leonidas G. and Epperlein, Jonathan and Samaga, Regina and Lauffenburger, Douglas A. and Klamt, Steffen and Sorger, Peter K},
	date-added = {2018-03-22 10:01:59 +0000},
	date-modified = {2018-03-22 10:02:32 +0000},
	journal = {Molecular Systems Biology},
	keywords = {logical model, Signalling network, cancer, Boolean model},
	month = {December},
	number = {1},
	title = {Discrete logic modelling as a means to link protein signalling networks with functional analysis of mammalian signal transduction},
	volume = {5},
	year = {2009}}

@article{Andrei2009,
	author = {Andrei, Neculai},
	date-added = {2018-03-22 09:58:07 +0000},
	date-modified = {2018-03-22 09:59:01 +0000},
	journal = {Journal of Computational and Applied Mathematics},
	keywords = {optimization, conjugate gradient, hessian vector product},
	number = {2},
	pages = {570--582},
	title = {Accelerated conjugate gradient algorithm with finite difference Hessian/vector product approximation for unconstrained optimization},
	volume = {230},
	year = {2009}}

@article{IberKar2016,
	abstract = {One of the major challenges in biology concerns the integration of data across length and time scales into a consistent framework: how do macroscopic properties and functionalities arise from the molecular regulatory networks-and how can they change as a result of mutations? Morphogenesis provides an excellent model system to study how simple molecular networks robustly control complex processes on the macroscopic scale despite molecular noise, and how important functional variants can emerge from small genetic changes. Recent advancements in three-dimensional imaging technologies, computer algorithms and computer power now allow us to develop and analyse increasingly realistic models of biological control. Here, we present our pipeline for image-based modelling that includes the segmentation of images, the determination of displacement fields and the solution of systems of partial differential equations on the growing, embryonic domains. The development of suitable mathematical models, the data-based inference of parameter sets and the evaluation of competing models are still challenging, and current approaches are discussed.},
	author = {Iber, Dagmar and Karimaddini, Zahra and {\"U}nal, Erkan},
	date-added = {2018-03-19 00:54:37 +0000},
	date-modified = {2018-03-19 00:54:46 +0000},
	doi = {10.1093/bib/bbv093},
	journal = {Brief Bioinform},
	journal-full = {Briefings in bioinformatics},
	keywords = {computational biology; developmental biology; image-based modelling},
	mesh = {Computer Simulation; Models, Biological; Organogenesis; Systems Biology},
	month = {07},
	number = {4},
	pages = {616-27},
	pmid = {26510443},
	pst = {ppublish},
	title = {Image-based modelling of organogenesis},
	volume = {17},
	year = {2016},
	bdsk-url-1 = {http://dx.doi.org/10.1093/bib/bbv093}}

@article{AlAmoudiCha2004,
	abstract = {Since the beginning of the 1980s, cryo-electron microscopy of a thin film of vitrified aqueous suspension has made it possible to observe biological particles in their native state, in the absence of the usual artefacts of dehydration and staining. Combined with 3-d reconstruction, it has become an important tool for structural molecular biology. Larger objects such as cells and tissues cannot generally be squeezed in a thin enough film. Cryo-electron microscopy of vitreous sections (CEMOVIS) provides then a solution. It requires vitrification of a sizable piece of biological material and cutting it into ultrathin sections, which are observed in the vitrified state. Each of these operations raises serious difficulties that have now been overcome. In general, the native state seen with CEMOVIS is very different from what has been seen before and it is seen in more detail. CEMOVIS will give its full potential when combined with computerized electron tomography for 3-d reconstruction.},
	author = {Al-Amoudi, Ashraf and Chang, Jiin-Ju and Leforestier, Am{\'e}lie and McDowall, Alasdair and Salamin, Laur{\'e}e Michel and Norl{\'e}n, Lars P O and Richter, Karsten and Blanc, Nathalie Sartori and Studer, Daniel and Dubochet, Jacques},
	date-added = {2018-03-19 00:02:55 +0000},
	date-modified = {2018-03-19 00:03:09 +0000},
	doi = {10.1038/sj.emboj.7600366},
	journal = {EMBO J},
	journal-full = {The EMBO journal},
	mesh = {Animals; Cryoelectron Microscopy; Cyanobacteria; DNA; Desmosomes; Escherichia coli; Humans; Pseudomonas aeruginosa; Skin},
	month = {Sep},
	number = {18},
	pages = {3583-8},
	pmc = {PMC517607},
	pmid = {15318169},
	pst = {ppublish},
	title = {Cryo-electron microscopy of vitreous sections},
	volume = {23},
	year = {2004},
	bdsk-url-1 = {http://dx.doi.org/10.1038/sj.emboj.7600366}}

@article{VincentRos2015,
	abstract = {BACKGROUND: Salamanders regenerate their tails after amputation anywhere along their length. How the system faithfully reconstitutes the original number of segments and length is not yet known.
METHODS: To gain quantitative insight into how the system regenerates the appropriate length, we amputated tails at 4 or 16 myotomes post-cloaca and measured blastema size, cell cycle kinetics via cumulative Bromodeoxyuridine (BrdU) incorporation and the method of Nowakowski, and myotome differentiation rate.
RESULTS: In early stages until day 15, blastema cells were all proliferative and divided at the same rate at both amputation levels. A larger blastema was formed in 4th versus 16th myotome amputations indicating a larger founding population. Myotome differentiation started at the same timepoint in the 4th and 16 th level blastemas. The rate of myotome formation was more rapid in 4th myotome blastemas so that by day 21 the residual blastema from the two amputation levels achieved equivalent size. At that time point, only a fraction of blastema cells remain in cycle, with the 4th myotome blastema harboring double the number of cycling cells as the 16th myotome blastema allowing it to grow faster and further reconstitute the larger number of missing myotomes.
CONCLUSIONS: These data suggest that there are two separable phases of blastema growth. The first is level-independent, with cells displaying unrestrained proliferation. In the second phase, the level-specific growth is revealed, where differing fractions of cells remain in the cell cycle over time.},
	author = {Vincent, Carr D and Rost, Fabian and Masselink, Wouter and Brusch, Lutz and Tanaka, Elly M},
	date-added = {2018-03-18 07:52:48 +0000},
	date-modified = {2018-03-18 07:53:01 +0000},
	doi = {10.1186/s12861-015-0098-1},
	journal = {BMC Dev Biol},
	journal-full = {BMC developmental biology},
	mesh = {Ambystoma mexicanum; Amputation; Animals; Cell Cycle; Cell Differentiation; Cell Proliferation; Organ Size; Regeneration; Tail},
	month = {Dec},
	pages = {48},
	pmc = {PMC4673748},
	pmid = {26647066},
	pst = {epublish},
	title = {Cellular dynamics underlying regeneration of appropriate segment number during axolotl tail regeneration},
	volume = {15},
	year = {2015},
	bdsk-url-1 = {http://dx.doi.org/10.1186/s12861-015-0098-1}}

@article{RostRod2016,
	abstract = {Axolotls are unique in their ability to regenerate the spinal cord. However, the mechanisms that underlie this phenomenon remain poorly understood. Previously, we showed that regenerating stem cells in the axolotl spinal cord revert to a molecular state resembling embryonic neuroepithelial cells and functionally acquire rapid proliferative divisions (Rodrigo Albors et al., 2015). Here, we refine the analysis of cell proliferation in space and time and identify a high-proliferation zone in the regenerating spinal cord that shifts posteriorly over time. By tracking sparsely-labeled cells, we also quantify cell influx into the regenerate. Taking a mathematical modeling approach, we integrate these quantitative datasets of cell proliferation, neural stem cell activation and cell influx, to predict regenerative tissue outgrowth. Our model shows that while cell influx and neural stem cell activation play a minor role, the acceleration of the cell cycle is the major driver of regenerative spinal cord outgrowth in axolotls.},
	author = {Rost, Fabian and Rodrigo Albors, Aida and Mazurov, Vladimir and Brusch, Lutz and Deutsch, Andreas and Tanaka, Elly M and Chara, Osvaldo},
	date-added = {2018-03-18 07:51:23 +0000},
	date-modified = {2018-03-18 07:52:16 +0000},
	doi = {10.7554/eLife.20357},
	journal = {Elife},
	journal-full = {eLife},
	keywords = {axolotl; cell proliferation; computational biology; developmental biology; modeling; regeneration; stem cells; systems biology},
	mesh = {Ambystoma mexicanum; Animals; Cell Proliferation; Models, Theoretical; Neural Stem Cells; Spatio-Temporal Analysis; Spinal Cord Regeneration},
	month = {Nov},
	pmc = {PMC5182066},
	pmid = {27885987},
	pst = {epublish},
	title = {Accelerated cell divisions drive the outgrowth of the regenerating spinal cord in axolotls},
	volume = {5},
	year = {2016},
	bdsk-url-1 = {http://dx.doi.org/10.7554/eLife.20357}}

@article{HoffmannVos2017,
	abstract = {The polarization of cells and tissues is fundamental for tissue morphogenesis during biological development and regeneration. A deeper understanding of biological polarity pattern formation can be gained from the consideration of pattern reorganization in response to an opposing instructive cue, which we here consider using the example of experimentally inducible body axis inversions in planarian flatworms. We define a dynamically diluted alignment model linking three processes: entrainment of cell polarity by a global signal, local cell-cell coupling aligning polarity among neighbours, and cell turnover replacing polarized cells by initially unpolarized cells. We show that a persistent global orienting signal determines the final mean polarity orientation in this stochastic model. Combining numerical and analytical approaches, we find that neighbour coupling retards polarity pattern reorganization, whereas cell turnover accelerates it. We derive a formula for an effective neighbour coupling strength integrating both effects and find that the time of polarity reorganization depends linearly on this effective parameter and no abrupt transitions are observed. This allows us to determine neighbour coupling strengths from experimental observations. Our model is related to a dynamic 8-Potts model with annealed site-dilution and makes testable predictions regarding the polarization of dynamic systems, such as the planarian epithelium.},
	author = {Hoffmann, Karl B and Voss-B{\"o}hme, Anja and Rink, Jochen C and Brusch, Lutz},
	date-added = {2018-03-18 07:49:44 +0000},
	date-modified = {2018-03-18 07:49:59 +0000},
	doi = {10.1098/rsif.2017.0466},
	journal = {J R Soc Interface},
	journal-full = {Journal of the Royal Society, Interface},
	keywords = {interacting particle system; mathematical biology; mean-field analysis; planar cell polarity; planaria; regeneration},
	month = {Oct},
	number = {135},
	pmc = {PMC5665830},
	pmid = {28978744},
	pst = {ppublish},
	title = {A dynamically diluted alignment model reveals the impact of cell turnover on the plasticity of tissue polarity patterns},
	volume = {14},
	year = {2017},
	bdsk-url-1 = {http://dx.doi.org/10.1098/rsif.2017.0466}}

@article{FriedmanAnd2016,
	abstract = {Cell biology is increasingly focused on cellular heterogeneity and multicellular systems. To make the fullest use of experimental, clinical, and computational efforts, we need standardized data formats, community-curated "public data libraries", and tools to combine and analyze shared data. To address these needs, our multidisciplinary community created MultiCellDS (MultiCellular Data Standard): an extensible standard, a library of digital cell lines and tissue snapshots, and support software. With the help of experimentalists, clinicians, modelers, and data and library scientists, we can grow this seed into a community-owned ecosystem of shared data and tools, to the benefit of basic science, engineering, and human health.},
	author = {Friedman, Samuel H. and Anderson, Alexander R.A. and Bortz, David M. and Fletcher, Alexander G. and Frieboes, Hermann B. and Ghaffarizadeh, Ahmadreza and Grimes, David Robert and Hawkins-Daarud, Andrea and Hoehme, Stefan and Juarez, Edwin F. and Kesselman, Carl and Merks, Roeland M.H. and Mumenthaler, Shannon M. and Newton, Paul K. and Norton, Kerri-Ann and Rawat, Rishi and Rockne, Russell C. and Ruderman, Daniel and Scott, Jacob and Sindi, Suzanne S. and Sparks, Jessica L. and Swanson, Kristin and Agus, David B. and Macklin, Paul},
	date-added = {2018-03-17 15:29:56 +0000},
	date-modified = {2018-03-17 15:30:07 +0000},
	doi = {10.1101/090696},
	eprint = {https://www.biorxiv.org/content/early/2016/12/09/090696.full.pdf},
	journal = {bioRxiv},
	publisher = {Cold Spring Harbor Laboratory},
	title = {MultiCellDS: a standard and a community for sharing multicellular data},
	url = {https://www.biorxiv.org/content/early/2016/12/09/090696},
	year = {2016},
	bdsk-url-1 = {https://www.biorxiv.org/content/early/2016/12/09/090696},
	bdsk-url-2 = {http://dx.doi.org/10.1101/090696}}

@article{BonassiWes2015,
	author = {Bonassi, Fernando V. and West, Mike},
	date-added = {2018-03-17 13:43:41 +0000},
	date-modified = {2018-03-17 13:49:16 +0000},
	journal = {Bayesian Anal},
	journal-full = {Bayesian Analysis},
	keywords = {ABC, adaptation},
	number = {1},
	pages = {171--187},
	title = {Sequential {M}onte {C}arlo with adaptive weights for {A}pproximate {B}ayesian {C}omputation},
	volume = {10},
	year = {2015}}

@article{OstaszewskiGeb2018,
	author = {Ostaszewski, Marek and Gebel, Stephan and Kuperstein, Inna and Mazein, Alexander and Zinovyev, Andrei and Dogrusoz, Ugur and Hausenauer, Jan and Fleming, Ronan and Le Nov\`{e}re, Nicolas and Gawron, Piotr and Ligon, Thomas and Niaraki, Anna and Nickerson, David and Weindl, Daniel and Balling, Rudi and Barillot, Emmanuel and Auffray, Charles and Schneider, Reinhard},
	date-added = {2018-03-16 14:41:46 +0000},
	date-modified = {2019-08-29 08:43:37 +0200},
	doi = {10.1093/bib/bby024},
	journal = {Briefings in Bioinformatics},
	keywords = {systems medicine, systems biology, opinion paper},
	month = {Mar.},
	number = {2},
	pages = {659--670},
	title = {Community-driven roadmap for integrated disease maps},
	volume = {20},
	year = {2019},
	bdsk-file-1 = {YnBsaXN0MDDSAQIDBFxyZWxhdGl2ZVBhdGhZYWxpYXNEYXRhXxAdUGFwZXJzL09zdGFzemV3c2tpR2ViMjAxOC5wZGZPEQGaAAAAAAGaAAIAAAxNYWNpbnRvc2ggSEQAAAAAAAAAAAAAAAAAAADfr6IIQkQAAf////8WT3N0YXN6ZXdza2lHZWIyMDE4LnBkZgAAAAAAAAAAAAAAAAAAAAAAAAAAAAAAAAAAAAAAAAAAAAAAAAAAAAAA/////9mWkdEAAAAAAAAAAAABAAMAAAogY3UAAAAAAAAAAAAAAAAABlBhcGVycwACAEovOlVzZXJzOmpvbmFzLmFycnVkYTpzY2llYm86TUxTOkJpYmxpb2dyYXBoeTpQYXBlcnM6T3N0YXN6ZXdza2lHZWIyMDE4LnBkZgAOAC4AFgBPAHMAdABhAHMAegBlAHcAcwBrAGkARwBlAGIAMgAwADEAOAAuAHAAZABmAA8AGgAMAE0AYQBjAGkAbgB0AG8AcwBoACAASABEABIASFVzZXJzL2pvbmFzLmFycnVkYS9zY2llYm8vTUxTL0JpYmxpb2dyYXBoeS9QYXBlcnMvT3N0YXN6ZXdza2lHZWIyMDE4LnBkZgATAAEvAAAVAAIAE///AAAACAANABoAJABEAAAAAAAAAgEAAAAAAAAABQAAAAAAAAAAAAAAAAAAAeI=},
	bdsk-url-1 = {https://doi.org/10.1093/bib/bby024}}

@article{KlingerMar2018,
	author = {Klinger, Emmanuel and Marr, Carsten and Theis, Fabian J. and Helmstaedter, Moritz},
	date-added = {2018-03-12 08:49:30 +0000},
	date-modified = {2018-03-12 08:49:53 +0000},
	title = {Cellular connectomes as arbiters of local computational models in the cerebral cortex},
	year = {in submission}}

@article{KlingerRic2017,
	author = {Klinger, Emmanuel and Rickert, Dennis and Hasenauer, Jan},
	date-added = {2018-03-11 20:10:04 +0000},
	date-modified = {2019-04-09 11:43:16 +0200},
	journal = {bioRxiv},
	keywords = {ABC, software},
	pages = {162552},
	title = {pyABC: distributed, likelihood-free inference},
	year = {2017}}

@article{ApweilerBei2018,
	abstract = {New technologies to generate, store and retrieve medical and research data are inducing a rapid change in clinical and translational research and health care. Systems medicine is the interdisciplinary approach wherein physicians and clinical investigators team up with experts from biology, biostatistics, informatics, mathematics and computational modeling to develop methods to use new and stored data to the benefit of the patient. We here provide a critical assessment of the opportunities and challenges arising out of systems approaches in medicine and from this provide a definition of what systems medicine entails. Based on our analysis of current developments in medicine and healthcare and associated research needs, we emphasize the role of systems medicine as a multilevel and multidisciplinary methodological framework for informed data acquisition and interdisciplinary data analysis to extract previously inaccessible knowledge for the benefit of patients.},
	author = {Apweiler, Rolf and Beissbarth, Tim and Berthold, Michael R and Bl{\"u}thgen, Nils and Burmeister, Yvonne and Dammann, Olaf and Deutsch, Andreas and Feuerhake, Friedrich and Franke, Andre and Hasenauer, Jan and Hoffmann, Steve and H{\"o}fer, Thomas and Jansen, Peter Lm and Kaderali, Lars and Klingm{\"u}ller, Ursula and Koch, Ina and Kohlbacher, Oliver and Kuepfer, Lars and Lammert, Frank and Maier, Dieter and Pfeifer, Nico and Radde, Nicole and Rehm, Markus and Roeder, Ingo and Saez-Rodriguez, Julio and Sax, Ulrich and Schmeck, Bernd and Schuppert, Andreas and Seilheimer, Bernd and Theis, Fabian J and Vera, Julio and Wolkenhauer, Olaf},
	date-added = {2018-03-10 22:48:43 +0000},
	date-modified = {2018-03-10 22:49:20 +0000},
	doi = {10.1038/emm.2017.290},
	journal = {Exp Mol Med},
	journal-full = {Experimental \& molecular medicine},
	keywords = {systems medicine, review, opinion paper},
	month = {Mar},
	number = {3},
	pages = {e453},
	pmid = {29497170},
	pst = {epublish},
	title = {Whither systems medicine?},
	volume = {50},
	year = {2018},
	bdsk-file-1 = {YnBsaXN0MDDSAQIDBFxyZWxhdGl2ZVBhdGhZYWxpYXNEYXRhXxAaUGFwZXJzL0Fwd2VpbGVyQmVpMjAxOC5wZGZPEQGQAAAAAAGQAAIAAAxNYWNpbnRvc2ggSEQAAAAAAAAAAAAAAAAAAADfr6IIQkQAAf////8TQXB3ZWlsZXJCZWkyMDE4LnBkZgAAAAAAAAAAAAAAAAAAAAAAAAAAAAAAAAAAAAAAAAAAAAAAAAAAAAAAAAAA/////9mWkdEAAAAAAAAAAAABAAMAAAogY3UAAAAAAAAAAAAAAAAABlBhcGVycwACAEcvOlVzZXJzOmpvbmFzLmFycnVkYTpzY2llYm86TUxTOkJpYmxpb2dyYXBoeTpQYXBlcnM6QXB3ZWlsZXJCZWkyMDE4LnBkZgAADgAoABMAQQBwAHcAZQBpAGwAZQByAEIAZQBpADIAMAAxADgALgBwAGQAZgAPABoADABNAGEAYwBpAG4AdABvAHMAaAAgAEgARAASAEVVc2Vycy9qb25hcy5hcnJ1ZGEvc2NpZWJvL01MUy9CaWJsaW9ncmFwaHkvUGFwZXJzL0Fwd2VpbGVyQmVpMjAxOC5wZGYAABMAAS8AABUAAgAT//8AAAAIAA0AGgAkAEEAAAAAAAACAQAAAAAAAAAFAAAAAAAAAAAAAAAAAAAB1Q==},
	bdsk-url-1 = {http://dx.doi.org/10.1038/emm.2017.290}}

@article{KellerKne2017,
	abstract = {BACKGROUND: Gastric cancers frequently overexpress the epidermal growth factor receptor (EGFR), which has been implicated in pathological processes including tumor cell motility, invasion and metastasis. Targeting EGFR with the inhibitory antibody cetuximab may affect the motile and invasive behavior of tumor cells. Here, we evaluated the effects of EGFR signaling in gastric cancer cell lines to link the phenotypic behavior of the cells with their molecular characteristics.
METHODS: Phenotypic effects were analyzed in four gastric cancer cell lines (AGS, Hs746T, LMSU and MKN1) by time-lapse microscopy and transwell invasion assay. Effects on EGFR signaling were detected using Western blot and proteome profiler analyses. A network was constructed linking EGFR signaling to the regulation of cellular motility.
RESULTS: The analysis of the effects of treatment with epidermal growth factor (EGF) and cetuximab revealed that only one cell line (MKN1) was sensitive to cetuximab treatment in all phenotypic assays, whereas the other cell lines were either not responsive (Hs746T, LMSU) or sensitive only in certain tests (AGS). Cetuximab inhibited EGFR, MAPK and AKT activity and associated components of the EGFR signaling pathway to different degrees in cetuximab-sensitive MKN1 cells. In contrast, no such changes were observed in Hs746T cells. Thus, the different phenotypic behaviors of the cells were linked to their molecular response to treatment. Genetic alterations had different associations with response to treatment: while PIK3CA mutations and KRAS mutation or amplification were not obstructive, the MET mutation was associated with non-response.
CONCLUSION: These results identify components of the EGFR signaling network as important regulators of the phenotypic and molecular response to cetuximab treatment.},
	author = {Keller, Simone and Kneissl, Julia and Grabher-Meier, Verena and Heindl, Stefan and Hasenauer, Jan and Maier, Dieter and Mattes, Julian and Winter, Peter and Luber, Birgit},
	date-added = {2018-03-08 08:37:10 +0000},
	date-modified = {2018-03-08 08:37:25 +0000},
	doi = {10.1186/s12885-017-3822-3},
	journal = {BMC Cancer},
	journal-full = {BMC cancer},
	keywords = {Cetuximab; EGFR; Gastric cancer; Invasion; Motility},
	mesh = {Antineoplastic Agents, Immunological; Cell Line, Tumor; Cell Movement; Cetuximab; Humans; Neoplasm Invasiveness; Phenotype; Phosphorylation; Proteome; Receptor, Epidermal Growth Factor; Signal Transduction; Stomach Neoplasms},
	month = {12},
	number = {1},
	pages = {845},
	pmc = {PMC5729506},
	pmid = {29237412},
	pst = {epublish},
	title = {Evaluation of epidermal growth factor receptor signaling effects in gastric cancer cell lines by detailed motility-focused phenotypic characterization linked with molecular analysis},
	volume = {17},
	year = {2017},
	bdsk-file-1 = {YnBsaXN0MDDSAQIDBFxyZWxhdGl2ZVBhdGhZYWxpYXNEYXRhXxAYUGFwZXJzL0tlbGxlcktuZTIwMTcucGRmTxEBiAAAAAABiAACAAAMTWFjaW50b3NoIEhEAAAAAAAAAAAAAAAAAAAA36+iCEJEAAH/////EUtlbGxlcktuZTIwMTcucGRmAAAAAAAAAAAAAAAAAAAAAAAAAAAAAAAAAAAAAAAAAAAAAAAAAAAAAAAAAAAAAP/////ZlpHRAAAAAAAAAAAAAQADAAAKIGN1AAAAAAAAAAAAAAAAAAZQYXBlcnMAAgBFLzpVc2Vyczpqb25hcy5hcnJ1ZGE6c2NpZWJvOk1MUzpCaWJsaW9ncmFwaHk6UGFwZXJzOktlbGxlcktuZTIwMTcucGRmAAAOACQAEQBLAGUAbABsAGUAcgBLAG4AZQAyADAAMQA3AC4AcABkAGYADwAaAAwATQBhAGMAaQBuAHQAbwBzAGgAIABIAEQAEgBDVXNlcnMvam9uYXMuYXJydWRhL3NjaWViby9NTFMvQmlibGlvZ3JhcGh5L1BhcGVycy9LZWxsZXJLbmUyMDE3LnBkZgAAEwABLwAAFQACABP//wAAAAgADQAaACQAPwAAAAAAAAIBAAAAAAAAAAUAAAAAAAAAAAAAAAAAAAHL},
	bdsk-url-1 = {http://dx.doi.org/10.1186/s12885-017-3822-3}}

@article{KellerZwi2018,
	abstract = {The molecular mechanism of action of the HER2-targeted antibody trastuzumab is only partially understood, and the direct effects of trastuzumab on the gastric cancer signaling network are unknown. In this study, we compared the molecular effect of trastuzumab and the HER kinase inhibitor afatinib on the receptor tyrosine kinase (RTK) network and the downstream-acting intracellular kinases in gastric cancer cell lines. The molecular effects of trastuzumab and afatinib on the phosphorylation of 49 RTKs and 43 intracellular kinase phosphorylation sites were investigated in three gastric cancer cell lines (NCI-N87, MKN1 and MKN7) using proteome profiling. To evaluate these effects, data were analyzed using mixed models and clustering. Moreover, proliferation assays were performed. Our comprehensive quantitative analysis of kinase activity in gastric cancer cell lines indicates that trastuzumab and afatinib selectively influenced the HER family RTKs. The effects of trastuzumab differed between cell lines, depending on the presence of activated HER2. The effects of trastuzumab monotherapy were not transduced to the intracellular kinase network. Afatinib alone or in combination with trastuzumab influenced HER kinases in all cell lines, that is, the effects of monotherapy and combination therapy were transduced to the intracellular kinase network. These results were confirmed by proliferation analysis. Additionally, the MET amplified cell line Hs746T was identified as afatinib non-responder. The dependence of the effect of trastuzumab on the presence of activated HER2 might explain the clinical non-response of some patients who are routinely tested for HER2 expression and gene amplification in the clinic but not for HER2 activation. The consistent effects of afatinib on HER RTKs and downstream kinase activation suggest that afatinib might be an effective candidate in the future treatment of gastric cancer patients irrespective of the presence of activated HER2. However, MET amplification should be taken into account as potential resistance factor.},
	author = {Keller, Simone and Zwingenberger, Gwen and Ebert, Karolin and Hasenauer, Jan and Wasmuth, Jacqueline and Maier, Dieter and Haffner, Ivonne and Schierle, Katrin and Weirich, Gregor and Luber, Birgit},
	date-added = {2018-03-08 08:33:08 +0000},
	date-modified = {2018-03-08 08:33:25 +0000},
	doi = {10.1002/1878-0261.12170},
	journal = {Mol Oncol},
	journal-full = {Molecular oncology},
	keywords = {Gastric cancer; HER2; afatinib; kinase activity; proteome profiler; trastuzumab},
	month = {Jan},
	pmid = {29325228},
	title = {Effects of trastuzumab and afatinib on kinase activity in gastric cancer cell lines},
	year = {2018},
	bdsk-file-1 = {YnBsaXN0MDDSAQIDBFxyZWxhdGl2ZVBhdGhZYWxpYXNEYXRhXxAYUGFwZXJzL0tlbGxlclp3aTIwMTgucGRmTxEBiAAAAAABiAACAAAMTWFjaW50b3NoIEhEAAAAAAAAAAAAAAAAAAAA36+iCEJEAAH/////EUtlbGxlclp3aTIwMTgucGRmAAAAAAAAAAAAAAAAAAAAAAAAAAAAAAAAAAAAAAAAAAAAAAAAAAAAAAAAAAAAAP/////ZlpHRAAAAAAAAAAAAAQADAAAKIGN1AAAAAAAAAAAAAAAAAAZQYXBlcnMAAgBFLzpVc2Vyczpqb25hcy5hcnJ1ZGE6c2NpZWJvOk1MUzpCaWJsaW9ncmFwaHk6UGFwZXJzOktlbGxlclp3aTIwMTgucGRmAAAOACQAEQBLAGUAbABsAGUAcgBaAHcAaQAyADAAMQA4AC4AcABkAGYADwAaAAwATQBhAGMAaQBuAHQAbwBzAGgAIABIAEQAEgBDVXNlcnMvam9uYXMuYXJydWRhL3NjaWViby9NTFMvQmlibGlvZ3JhcGh5L1BhcGVycy9LZWxsZXJad2kyMDE4LnBkZgAAEwABLwAAFQACABP//wAAAAgADQAaACQAPwAAAAAAAAIBAAAAAAAAAAUAAAAAAAAAAAAAAAAAAAHL},
	bdsk-url-1 = {http://dx.doi.org/10.1002/1878-0261.12170}}

@article{ByrdMar1999,
	author = {Richard H. Byrd and Mary E. Hribar and Jorge Nocedal},
	date-added = {2018-03-06 09:18:26 +0000},
	date-modified = {2018-03-06 09:18:43 +0000},
	journal = {SIAM Journal on Optimization},
	keywords = {interior point method},
	pages = {877-900},
	title = {An Interior Point Algorithm for Large-Scale Nonlinear Programming},
	volume = {9},
	year = {1999}}

@article{ThijssenDij2016,
	author = {Thijssen, Bram and Dijkstra, Tjeerd MH and Heskes, Tom and Wessels, Lodewyk FA},
	date-added = {2018-02-20 12:25:23 +0000},
	date-modified = {2018-10-11 13:47:34 +0200},
	journal = {{BMC} Syst. Biol.},
	number = {1},
	pages = {100},
	publisher = {BioMed Central},
	title = {{BCM}: toolkit for {B}ayesian analysis of Computational Models using samplers},
	volume = {10},
	year = {2016}}

@article{FerozHob2009,
	author = {Feroz, F and Hobson, MP and Bridges, M},
	date-added = {2018-02-11 13:20:00 +0000},
	date-modified = {2018-02-11 13:21:33 +0000},
	journal = {Monthly Notices of the Royal Astronomical Society},
	keywords = {Bayes factor; toolbox},
	number = {4},
	pages = {1601--1614},
	publisher = {Blackwell Publishing Ltd Oxford, UK},
	title = {MultiNest: an efficient and robust Bayesian inference tool for cosmology and particle physics},
	volume = {398},
	year = {2009}}

@article{NavinKen2011,
	author = {Navin, Nicholas and Kendall, Jude and Troge, Jennifer and Andrews, Peter and Rodgers, Linda and McIndoo, Jeanne and Cook, Kerry and Stepansky, Asya and Levy, Dan and Esposito, Diane and Muthuswamy, Lakshmi and Krasnitz, Alex and McCombie, W. Richard and Hicks, James and Wigler, Michael},
	date = {2011/03/13/online},
	date-added = {2018-01-26 13:56:49 +0000},
	date-modified = {2018-01-26 13:57:12 +0000},
	day = {13},
	journal = {Nature},
	keywords = {evolution, single-cell},
	l3 = {10.1038/nature09807; https://www.nature.com/articles/nature09807#supplementary-information},
	month = {03},
	pages = {90 EP -},
	publisher = {Nature Publishing Group, a division of Macmillan Publishers Limited. All Rights Reserved. SN -},
	title = {Tumour evolution inferred by single-cell sequencing},
	ty = {JOUR},
	url = {http://dx.doi.org/10.1038/nature09807},
	volume = {472},
	year = {2011},
	bdsk-url-1 = {http://dx.doi.org/10.1038/nature09807}}

@techreport{Powell2009,
	author = {Powell, Michael JD},
	date-added = {2018-01-26 12:28:08 +0000},
	date-modified = {2018-01-26 12:29:08 +0000},
[truncated: 2,138,600 more chars]
